# Supplementary material for: A dynamic protein interactome drives energy conservation and electron flux in Thermococcus kodakarensis
Source: Appl Environ Microbiol. 2025 Apr 3;91(4):e00293-25. doi: 10.1128/aem.00293-25 (PMC12016516; doi:10.1128/aem.00293-25)
Supplement: Data Set S1 — Intersecting significant proteins. [file aem.00293-25-s0001.xlsx]

## Sheet: README
Tagged proteins identified significant co-purifying proteins. Each sheet lists significant proteins identified with each tagged protein in sulfur (ASWYTPS, top) or non-sulfur (ASWYTP, bottom) conditions. A Fisher's Exact Test with a Benjamini-Hochberg multiple testing correction was used to identify significant proteins from spectra of detected peptides in three biological replicates of experimen…
Sample #	Sample Description	Note on Sample Descripition names: Samples are named by tagged-gene number (e.g., TK1984), followed by redox state during culturing (+S˚ or -S˚), followed by the biological replicate number (e.g., 1, 2, or 3). Some samples list thebiological replicate and technical replicate number (e.g., 1-1 or 1-2) and the metal affinity cofactor (typically Ni2+, but Cu2+ was used for tagged-TK2163 and respecti…
-50	TS559+S2-2_Ni_B12-C2
-49	TS559-S1-3_Ni_B12-C2
-48	Tk1984C+S1_B12-C2
-47	Tk1984C+S2_B12-C2
-46	Tk1984C+S3_B12-C2
-45	Tk1984C-S1_B12-C2
-44	Tk1984C-S2_B12-C2
-43	Tk1984C-S2_B12-C2
-42	Tk1981C+S1_C5-8
-41	Tk1981C+S1_C5-8
-40	Tk1981C+S1_C5-8
-39	Tk1981C-S1_C5-8
-38	Tk1981C-S1_C5-8
-37	Tk1981C-S1_C5-8
-36	Tk1982C+S1_B10-13
-35	Tk1982C+S2_B10-13
-34	Tk1982C+S3_B10-13
-33	Tk1982C-S1_B10-13
-32	Tk1982C-S2_B10-13
-31	Tk1982C-S3_B10-13
-30	Tk1983C+S1_H1-4
-29	Tk1983C+S2_C3-7
-28	Tk1983C+S3_B11-15
-27	Tk1983C-S1_B11-14
-26	Tk1983C-S2_B11-14
-25	Tk1983C-S3_B11-14
-18	Tk2163C+S1_B11-13
-17	Tk2163C+S2_B11-13
-16	Tk2163C+S3_B11-13
-15	Tk2163C-S1_B11-13
-14	Tk2163C-S2_B11-13
-13	Tk2163C-S3_B11-13
-12	TS559+S2-2_Ni_C5-8
-11	TS559-S1-2_Ni_C5-8
-8	TS559+S1-3_Cu_B11-13
-6	TS559-S2-1_Cu_B11-13
1	Tk1978C+S1-1_C3-5
2	Tk1978C+S2-1_C2-4
3	Tk1978C+S3-1_C3-5
4	Tk1978C-S1-1_C1-3
5	Tk1978C-S2-1_B15-C1
6	Tk1978C-S3-1_C1-3
7	Tk2076C+S1-2_B12-14
8	Tk2076C+S2-1_B12-14
9	Tk2076+S3-1_B12-14
10	Tk2076C-S1-3_B12-14
11	Tk2076C-S2-1_B12-14
12	Tk2076C-S3-1_B12-14
13	Tk2075C+S1-2_B15-C2
14	Tk2075C+S2-1_B14-C1
15	Tk2075C+S3-1_B14-C1
18	TS559+S2-2_B12-14
19	TS559+S3-1_B14-C2
20	TS559+S3-1_C2-5
22	TS559-S3-3_B12-14
23	TS559-S3-3_B15-C3
25	Tk0135C+S1_C1-3
26	Tk0135C+S2_C7-9
27	Tk0135C+S3_C7-9
28	Tk0135C-S1_C7-9
29	Tk0135C-S2_C7-9
30	Tk0135C-S3_C7-9
31	Tk0136C+S1_C7-9
32	Tk0136C+S2_C7-9
33	Tk0136C+S3_C7-9
34	Tk0136C-S1_C7-9
35	Tk0136C-S2_C7-9
36	Tk0136C-S3_C7-9
43	Tk2075C-S1_B14-C1
44	Tk2075C-S2_B14-C1
45	Tk2075C-S3_B14-C1
52	Tk1979C+S1_B12-14
53	Tk1979C+S2_B12-14
54	Tk1979C+S3_B12-14
55	Tk1979C-S1_B12-14
56	Tk1979C-S2_B12-14
57	Tk1979C-S3_B12-14
58	Tk1980C+S1_B7-9
59	Tk1980C+S2_B7-9
60	Tk1980C+S3_B7-9
61	Tk1980C-S1_C2-4
62	Tk1980C-S2_C2-4
63	Tk1980C-S3_C2-4
69	TS559+S2-2_Ni_B7-9
71	TS559+S3-1_Ni_B12-14
72	TS559-S3-3_Ni_B12-14
73	TS559+S3-1_Ni_C2-4
74	TS559-S3-3_Ni_C2-4
75	Tk1684C+S1_B14-C1
76	Tk1684C+S2_B14-C1
77	Tk1684C+S3_B14-C1
78	Tk1684C-S1_B14-C1
79	Tk1684C-S2_B14-C1
80	Tk1684C-S3_B14-C1
81	Tk1130D+S1-3_B9-11
82	Tk1130D+S2-2_B9-11
83	Tk1130D+S3-1_B9-11
84	Tk1130D-S1-1_B9-11
85	Tk1130D-S2-1,2_B9-11
86	Tk1130D-S3-1,2_B12-C2
87	Tk1325C+S1-3_B14-C1
88	Tk1325C+S2-2_B14-C1
89	Tk1325C+S3-3_B15-C2
90	Tk1325C-S1-1_B15-C2
91	Tk1325C-S2-1_B15-C2
92	Tk1325C-S3-2_B14-C1
99	Tk1123C+S1-2_B14-C1
100	Tk1123C+S2-3_C7-9
101	Tk1123C+S3-1_C2-4
102	Tk1123C-S1-2_B14-C1
103	Tk1123C-S2-1_B14-C1
104	Tk1123C-S3-1_B14-C1
105	Tk1326C+S1-2_B15-C2
106	Tk1326C+S2-3_C8-10
107	Tk1326C+S3-2_B15-C2
108	Tk1326C-S1-2_C1-3
109	Tk1326C-S2-1_C1-3
110	Tk1326C-S3-3_C7-9
111	Tk1685C+S1-3_B11-13
112	Tk1685C+S2-1_C4-6
113	Tk1685C+S3-1_C4-6
114	Tk1685C-S1-3_B13-15
115	Tk1685C-S2-3_B13-15
116	Tk1685C-S3-1_B11-13
123	TS559+S1-2_B9-11
124	TS559+1-2_C1-3
125	TS559-S1-2_B9-11
126	TS559-S1-2_B14-C1
127	TS559-S1-2_C1-3
131	Tk1129D+S1-2_B12-C2
132	Tk1129D+S2-3_B12-C2
133	Tk1129D+S3-1_B12-C2
134	Tk1129D-S1-3_B12-C2
135	Tk1129D-S2-3_B12-C2
136	Tk1129D-S3-3_B12-C2
137	Tk1215C+S1-2_C4-6
138	Tk1215C+S2-1_C4-6
139	Tk1215C+S3-3_C4-6
140	Tk1215C-S1-1_C4-6
141	Tk1215C-S2-1_C4-6
142	Tk1215C-S3-1_C4-6
143	Tk0826C-S1-1_C7-9
144	Tk0826C-S2-1_C7-9
145	Tk0826C-S3-2_C7-9
146	Tk2077C+S1-2_B15-C1
147	Tk2077C+S2-3_C6-8
148	Tk2077C+S3-1_C6-8
149	TS559+S3-1_B9-11
150	TS559-S2-2_B9-11
151	Tk0826C+S1-1_C8-10
152	Tk0826C+S2-1_C8-10
153	Tk0826C+S3-1_C10-12
154	Tk1088C+S1-1_C2-4
155	Tk1088C+S2-1_C-2-4
156	Tk1088C+S3-1_C2-4
157	Tk1088C-S1-3_C3-5
158	Tk1088C-S2-2_C2-4
159	Tk1088C-S3-1_C5-7
160	Tk2077C-S1-1_B15-C1
161	Tk2077C-S2-1_C6-8
162	Tk2077C-S3-3_C6-8
163	Tk2078C+S1-2_B14-C1
164	Tk2078C+S2-1_C6-8
165	Tk2078C+S3-3_C6-8
166	Tk2078C-S1-1_C6-8
167	Tk2078C-S2-1_C6-8
168	Tk2078C-S3-3_C6-8
169	Tk0650C+S1-2_C10-12
170	Tk0650C+S2-3_C10-12
171	Tk0650C+S3-3_D12-10
172	Tk0650C-S1-1_C10-12
173	Tk0650C-S2-2_D12-10
174	Tk0650C-S3-1_D12-10
175	Tk2163C+S-P1-1_C3-5
176	Tk2163C+S-P2-1_C3-5
177	Tk2163C+S-P3-1_C7-9
178	TS559+S-P1-2_C6-9

## Sheet: TK0135
TK0135, IOR
						Sample25	Sample26	Sample27	Sample73	Sample124	Sample19	Sample20
		Identified Proteins (289)	Gene No.	Fisher's Exact Test (p-value): *(p < 0.00796)	Fold Change by Category	Tagged1	Tagged2	Tagged3	Control1	Control2	Control3	Control4	Rank				Replicate count	<! 0.01	FC >4	Rank	Count	Rank5	Rank4	Rank3	Rank2
Notes:	ASWYTPS	Indolepyruvate oxidoreductase subunit IorB	TK0135	1e-05	72	101	123	100	0	0	5	1	5	1	1	1	3	1	1	5	36	17	15	4	0
Affinity Purified with Ni2+		Indolepyruvate oxidoreductase subunit IorA	TK0136	1e-05	190	859	985	810	0	0	19	0	5	1	1	1	3	1	1	5
3 experimental biological replicates vs. 4 controls		RecJ-like exonuclease, containing OB-fold nucleic acid-binding domains	TK0155	0.0024	21	9	12	10	1	0	0	1	5	1	1	1	3	1	1	5
Fisher's Exact Test (p-value): *(p < 0.00796)		2-dehydro-3-deoxyphosphoheptonate aldolase	TK0268	1e-05	INF	20	26	24	0	0	0	0	5	1	1	1	3	1	1	5
Benjamini-Hochberg Multiple Testing Correction		Uncharacterized protein	TK0483	0.00065	40	4	16	10	1	0	0	0	5	1	1	1	3	1	1	5
p-value 0.01 - 0.05		Serine hydroxymethyltransferase	TK0528	0.00087	39	9	11	9	0	0	0	1	5	1	1	1	3	1	1	5
p-value < 0.01		Acetate--CoA ligase (ADP-forming)	TK0665	0.00066	INF	2	15	6	0	0	0	0	5	1	1	1	3	1	1	5
fold change 2 - 4		Type 2 DNA topoisomerase 6 subunit B	TK0799	0.0015	12	12	24	16	1	0	0	5	5	1	1	1	3	1	1	5
fold change > 4		Aldehyde ferredoxin oxidoreductase	TK0844	0.0048	31	7	9	7	1	0	0	0	5	1	1	1	3	1	1	5
		Phosphoenolpyruvate synthase	TK1292	0.0012	INF	6	10	5	0	0	0	0	5	1	1	1	3	1	1	5
		NAD(P)H sulfur oxidoreductase (CoA-dependent)	TK1299	0.009	12	9	15	11	1	1	0	2	5	1	1	1	3	1	1	5
		Cleavage and polyadenylation specficity factor subunit homolog	TK1428	0.00089	18	12	16	12	1	0	0	2	5	1	1	1	3	1	1	5
		Vitamin B12-dependent ribonucleotide reductase	TK1736	0.0061	6	36	48	38	10	3	8	6	5	1	1	1	3	1	1	5
		DNA polymerase II large subunit	TK1903	0.0066	8.8	13	30	10	3	0	0	5	5	1	1	1	3	1	1	5
		Cytosolic NiFe-hydrogenase, beta subunit	TK2072	0.0061	INF	5	8	3	0	0	0	0	5	1	1	1	3	1	1	5
		Lysine--tRNA ligase	TK2240	0.0029	13	7	19	14	1	0	0	3	5	1	1	1	3	1	1	5
		Indolepyruvate: ferredoxin oxidoreductase, beta subunit	TK2244	1e-05	INF	6	16	10	0	0	0	0	5	1	1	1	3	1	1	5
		UPF0173 metal-dependent hydrolase TK0141	TK0141	0.026	9.1	14	15	5	1	1	0	3	4	1	1	1	3	0	1	4
		AMP phosphorylase	TK0352	1e-05	2.2	170	181	161	85	63	61	96	4	1	1	1	3	1	0	4
		Peroxiredoxin	TK0537	0.022	INF	3	7	2	0	0	0	0	4	1	1	1	3	0	1	4
		Proline--tRNA ligase	TK0550	0.033	21	6	6	4	0	0	1	0	4	1	1	1	3	0	1	4
		Uncharacterized protein	TK0569	0.032	9.7	11	10	8	1	0	1	2	4	1	1	1	3	0	1	4
		D-aminopeptidase	TK1022	0.016	INF	4	7	2	0	0	0	0	4	1	1	1	3	0	1	4
		30S ribosomal protein S7	TK1077	0.023	15	6	9	7	0	0	1	1	4	1	1	1	3	0	1	4
		Uncharacterized protein	TK1394	0.03	INF	3	5	3	0	0	0	0	4	1	1	1	3	0	1	4
		DNA primase DnaG	TK1410	0.0045	2.1	24	23	20	13	5	6	19	4	1	1	1	3	1	0	4
		Phosphopyruvate hydratase	TK1497	0.038	13	8	7	5	0	1	0	1	4	1	1	1	3	0	1	4
		Ribosome maturation protein SDO1 homolog	TK1636	0.03	14	4	8	9	0	0	0	2	4	1	1	1	3	0	1	4
		Ferredoxin:NADP oxidoreductase, alpha subunit	TK1684	0.041	INF	2	4	4	0	0	0	0	4	1	1	1	3	0	1	4
		Translation initiation factor 2 subunit gamma	TK1946	0.049	6.3	15	20	17	4	1	2	4	4	1	1	1	3	0	1	4
		cobW domain-containing protein	TK2200	0.028	6.1	29	26	18	6	3	2	5	4	1	1	1	3	0	1	4
		tRNA-splicing endonuclease	TK2215	0.03	14	8	7	6	2	0	0	0	4	1	1	1	3	0	1	4
		Metal-dependent phosphohydrolase, HD superfamily	TK0540	0.041	INF	0	6	4	0	0	0	0	3	0	1	1	2	0	1	3
		Predicted hydrolase, metallo-beta-lactamase superfamily	TK1778	0.03	INF	3	8	0	0	0	0	0	3	1	1	0	2	0	1	3
		4Fe-4S cluster-binding protein	TK2077	0.022	2	10	15	11	8	7	4	5	3	1	1	1	3	0	0	3
		tRNA/rRNA cytosine-C5-methylase, NOL1/NOP2/Sun family, fused to N-terminal NusB regulator domain	TK2304	0.00048	INF	0	24	0	0	0	0	0	3	0	1	0	1	1	1	3
						Sample28	Sample29	Sample30	Sample74	Sample127	Sample23
		Identified Proteins (350)	Gene No.	Fisher's Exact Test (p-value): *(p < 0.00957)	Fold Change by Category	Tagged1	Tagged2	Tagged3	Control1	Control2	Control3		Rank				Replicate count	<! 0.01	FC >4		Count	Rank5	Rank4	Rank3	Rank2
Notes:	ASWYTP	Indolepyruvate oxidoreductase subunit IorB	TK0135	1e-05	29	54	120	84	2	0	7		5	1	1	1	3	1	1	5	13	4	5	3	1
Affinity Purified with Ni2+		Indolepyruvate oxidoreductase subunit IorA	TK0136	1e-05	96	411	778	637	3	0	16		5	1	1	1	3	1	1	5
3 experimental biological replicates vs. 3 controls		2-dehydro-3-deoxyphosphoheptonate aldolase	TK0268	1e-05	INF	12	29	24	0	0	0		5	1	1	1	3	1	1	5
Fisher's Exact Test (p-value): *(p < 0.00957)		Indolepyruvate: ferredoxin oxidoreductase, beta subunit	TK2244	1e-05	INF	5	25	19	0	0	0		5	1	1	1	3	1	1	5
Benjamini-Hochberg Multiple Testing Correction		Flagellin B2	TK0039	0.0035	16	0	13	3	1	0	0		4	0	1	1	2	1	1	4
p-value 0.01 - 0.05		Flagellin B3	TK0040	0.022	INF	2	4	2	0	0	0		4	1	1	1	3	0	1	4
p-value < 0.01		Aldehyde ferredoxin oxidoreductase	TK0844	0.049	5	2	8	5	2	0	1		4	1	1	1	3	0	1	4
fold change 2 - 4		Acetate--CoA ligase (ADP-forming)	TK0944	0.014	INF	2	4	3	0	0	0		4	1	1	1	3	0	1	4
fold change > 4		Phosphoenolpyruvate carboxykinase [GTP]	TK1405	0.028	7	2	4	8	2	0	0		4	1	1	1	3	0	1	4
		Probable tRNA/rRNA methyltransferase	TK1785	0.0054	INF	11	0	0	0	0	0		3	1	0	0	1	1	1	3
		tRNA/rRNA cytosine-C5-methylase, NOL1/NOP2/Sun family	TK1935	0.0033	INF	0	12	0	0	0	0		3	0	1	0	1	1	1	3
		Cytosolic NiFe-hydrogenase, beta subunit	TK2072	0.012	13	0	8	5	1	0	0		3	0	1	1	2	0	1	3
		tRNA/rRNA cytosine-C5-methylase, NOL1/NOP2/Sun family, fused to N-terminal NusB regulator domain	TK2304	0.035	5.3	0	0	16	3	0	0		2	0	0	1	1	0	1	2

## Sheet: TK0136
TK0136, IOR
						Sample31	Sample32	Sample33	Sample73	Sample124	Sample19	Sample20
		Identified Proteins (310)	Gene No.	Fisher's Exact Test (p-value): *(p < 0.00726)	Fold Change by Category	Tagged1	Tagged2	Tagged3	Control1	Control2	Control3	Control4	Rank				Replicate count	<! 0.01	FC >4	Rank	Count	Rank5	Rank4	Rank3	Rank2
Notes:	ASWYTPS	Indolepyruvate oxidoreductase subunit IorA	TK0136	1e-05	140	624	725	640	0	0	19	0	5	1	1	1	3	1	1	5	50	25	21	3	1
Affinity Purified with Ni2+		RecJ-like exonuclease, containing OB-fold nucleic acid-binding domains	TK0155	0.0019	20	11	10	9	1	0	0	1	5	1	1	1	3	1	1	5
3 experimental biological replicates vs. 4 controls		Quinolinate synthase A	TK0296	0.0089	INF	4	7	3	0	0	0	0	5	1	1	1	3	1	1	5
Fisher's Exact Test (p-value): *(p < 0.00726)		Serine hydroxymethyltransferase	TK0528	0.0011	21	11	13	8	1	0	0	1	5	1	1	1	3	1	1	5
Benjamini-Hochberg Multiple Testing Correction		Peroxiredoxin	TK0537	1e-05	INF	13	13	14	0	0	0	0	5	1	1	1	3	1	1	5
p-value 0.01 - 0.05		Acetate--CoA ligase (ADP-forming)	TK0665	1e-05	INF	19	20	14	0	0	0	0	5	1	1	1	3	1	1	5
p-value < 0.01		Type 2 DNA topoisomerase 6 subunit B	TK0799	0.00047	11	14	21	23	1	1	0	5	5	1	1	1	3	1	1	5
fold change 2 - 4		Aldehyde ferredoxin oxidoreductase	TK0844	0.0043	29	7	8	7	1	0	0	0	5	1	1	1	3	1	1	5
fold change > 4		Acetate--CoA ligase (ADP-forming)	TK0944	1e-05	INF	20	21	14	0	0	0	0	5	1	1	1	3	1	1	5
		Methionine--tRNA ligase	TK1049	0.0089	INF	4	4	6	0	0	0	0	5	1	1	1	3	1	1	5
		DNA-directed RNA polymerase subunit	TK1076	0.00026	25	11	15	11	1	0	0	1	5	1	1	1	3	1	1	5
		30S ribosomal protein S7	TK1077	0.0057	17	7	9	10	0	0	1	1	5	1	1	1	3	1	1	5
		Phosphoenolpyruvate synthase	TK1292	0.0032	INF	5	5	7	0	0	0	0	5	1	1	1	3	1	1	5
		V4R domain-containing protein	TK1312	0.0023	INF	5	7	6	0	0	0	0	5	1	1	1	3	1	1	5
		Phosphoenolpyruvate carboxykinase [GTP]	TK1405	1e-05	INF	12	11	13	0	0	0	0	5	1	1	1	3	1	1	5
		Cleavage and polyadenylation specficity factor subunit homolog	TK1428	0.00081	17	6	19	13	1	0	0	2	5	1	1	1	3	1	1	5
		Ribosome maturation protein SDO1 homolog	TK1636	0.0019	20	10	8	12	0	0	0	2	5	1	1	1	3	1	1	5
		Acetate--CoA ligase (ADP-forming)	TK1880	1e-05	INF	8	11	10	0	0	0	0	5	1	1	1	3	1	1	5
		DNA polymerase II large subunit	TK1903	1e-05	16	33	32	31	3	0	0	5	5	1	1	1	3	1	1	5
		Cytosolic NiFe-hydrogenase, beta subunit	TK2072	0.0032	INF	3	7	7	0	0	0	0	5	1	1	1	3	1	1	5
		Probable formate dehydrogenase, alpha subunit	TK2076	0.0045	4.4	125	132	128	27	27	23	41	5	1	1	1	3	1	1	5
		Fructose-1,6-bisphosphate aldolase/phosphatase	TK2164	0.0023	INF	5	9	4	0	0	0	0	5	1	1	1	3	1	1	5
		Lysine--tRNA ligase	TK2240	0.0088	11	9	13	11	1	0	0	3	5	1	1	1	3	1	1	5
		Indolepyruvate: ferredoxin oxidoreductase, beta subunit	TK2244	1e-05	INF	62	63	59	0	0	0	0	5	1	1	1	3	1	1	5
		Myo-inositol-1-phosphate synthase	TK2278	1e-05	INF	14	14	19	0	0	0	0	5	1	1	1	3	1	1	5
		Indolepyruvate oxidoreductase subunit IorB	TK0135	0.013	8.7	13	11	15	0	0	5	1	4	1	1	1	3	0	1	4
		Predicted ATPase, AAA superfamily, containing PIN and KH nucleic acid-binding domains	TK0953	0.012	INF	3	6	4	0	0	0	0	4	1	1	1	3	0	1	4
		Glycine--tRNA ligase	TK0978	0.017	INF	4	3	5	0	0	0	0	4	1	1	1	3	0	1	4
		N2, N2-dimethylguanosine tRNA methyltransferase	TK0981	0.039	7	11	15	11	2	1	0	4	4	1	1	1	3	0	1	4
		D-aminopeptidase	TK1022	0.034	INF	3	4	3	0	0	0	0	4	1	1	1	3	0	1	4
		DNA-directed RNA polymerase subunit beta	TK1083	0.035	6.8	14	11	16	2	1	2	3	4	1	1	1	3	0	1	4
		Predicted AP endonuclease	TK1165	0.029	5.9	23	24	15	4	2	1	7	4	1	1	1	3	0	1	4
		Peptide chain release factor subunit 1	TK1239	0.017	INF	4	5	3	0	0	0	0	4	1	1	1	3	0	1	4
		Probable translation initiation factor IF-2	TK1305	0.019	23	3	7	7	1	0	0	0	4	1	1	1	3	0	1	4
		Uncharacterized protein	TK1329	0.034	20	3	7	5	1	0	0	0	4	1	1	1	3	0	1	4
		Uncharacterized protein	TK1394	0.034	INF	6	3	1	0	0	0	0	4	1	1	1	3	0	1	4
		DNA primase DnaG	TK1410	0.0068	2	22	23	27	14	5	9	19	4	1	1	1	3	1	0	4
		Leucine--tRNA ligase	TK1461	0.024	INF	1	5	5	0	0	0	0	4	1	1	1	3	0	1	4
		Probable tRNA pseudouridine synthase B	TK1509	0.022	14	9	8	4	0	0	0	2	4	1	1	1	3	0	1	4
		Adenylate kinase	TK1517	0.034	INF	3	3	4	0	0	0	0	4	1	1	1	3	0	1	4
		30S ribosomal protein S17	TK1532	0.036	10	8	9	6	1	0	1	1	4	1	1	1	3	0	1	4
		Predicted metal-dependent hydrolase	TK1611	0.034	20	3	7	5	0	0	0	1	4	1	1	1	3	0	1	4
		Uncharacterized protein	TK1626	0.034	9	10	9	8	0	0	3	1	4	1	1	1	3	0	1	4
		Vitamin B12-dependent ribonucleotide reductase	TK1736	0.015	5.2	45	37	38	11	4	8	8	4	1	1	1	3	0	1	4
		Pyruvate:ferredoxin oxidoreductase, alpha subunit	TK1983	0.0034	2	25	24	29	26	21	0	5	4	1	1	1	3	1	0	4
		tRNA-splicing endonuclease	TK2215	0.036	13	6	7	6	2	0	0	0	4	1	1	1	3	0	1	4
		Glutamate dehydrogenase	TK1431	0.024	2.3	29	30	29	3	2	20	26	3	1	1	1	3	0	0	3
		SAM-dependent methyltransferase, UPF0020 family	TK2045	1e-05	INF	67	0	0	0	0	0	0	3	1	0	0	1	1	1	3
		Thermosome subunit beta	TK2303	0.032	2	14	15	14	6	6	4	12	3	1	1	1	3	0	0	3
		DEAD/DEAH box RNA helicase	TK0566	0.012	INF	13	0	0	0	0	0	0	2	1	0	0	1	0	1	2
						Sample34	Sample35	Sample36	Sample74	Sample127	Sample23
		Identified Proteins (386)	Gene No.	Fisher's Exact Test (p-value): *(p < 0.00492)	Fold Change by Category	Tagged1	Tagged2	Tagged3	Control1	Control2	Control3	Rank					Replicate count	<! 0.01	FC >4	Rank	Count	Rank5	Rank4	Rank3	Rank2
Notes:	ASWYTP	Indolepyruvate oxidoreductase subunit IorA	TK0136	1e-05	66	254	259	742	3	0	16	5		1	1	1	3	1	1	5	16	3	4	7	2
Affinity Purified with Ni2+		Acetate--CoA ligase (ADP-forming)	TK0665	0.00034	9	1	3	23	3	0	0	5		1	1	1	3	1	1	5
3 experimental biological replicates vs. 3 controls		Indolepyruvate: ferredoxin oxidoreductase, beta subunit	TK2244	1e-05	INF	8	10	82	0	0	0	5		1	1	1	3	1	1	5
Fisher's Exact Test (p-value): *(p < 0.00492)		Peroxiredoxin	TK0537	0.00071	6.2	0	15	16	5	0	0	4		0	1	1	2	1	1	4
Benjamini-Hochberg Multiple Testing Correction		Acetate--CoA ligase (ADP-forming)	TK0944	1e-05	INF	0	2	31	0	0	0	4		0	1	1	2	1	1	4
p-value 0.01 - 0.05		Phosphoenolpyruvate carboxykinase [GTP]	TK1405	0.00046	11	0	1	22	2	0	0	4		0	1	1	2	1	1	4
p-value < 0.01		Cytosolic NiFe-hydrogenase, beta subunit	TK2072	0.0022	16	0	1	15	1	0	0	4		0	1	1	2	1	1	4
fold change 2 - 4		Indolepyruvate oxidoreductase subunit IorB	TK0135	0.028	3.2	8	6	15	2	0	7	3		1	1	1	3	0	0	3
fold change > 4		GMP synthase [glutamine-hydrolyzing] subunit A	TK0190	0.046	3.3	8	6	9	7	0	0	3		1	1	1	3	0	0	3
*FC minimum decreased to 1.3 to include TK2076		Phosphoenolpyruvate synthase	TK1292	0.048	4.7	0	4	10	3	0	0	3		0	1	1	2	0	1	3
		Acetate--CoA ligase (ADP-forming)	TK1880	0.0023	INF	0	0	12	0	0	0	3		0	0	1	1	1	1	3
		SAM-dependent methyltransferase, UPF0020 family	TK2045	0.0023	INF	12	0	0	0	0	0	3		1	0	0	1	1	1	3
		Probable formate dehydrogenase, alpha subunit	TK2076	0.021	1.3	73	84	159	136	63	49	3		1	1	1	3	0	0	3
		Myo-inositol-1-phosphate synthase	TK2278	1e-05	INF	0	0	21	0	0	0	3		0	0	1	1	1	1	3
		TATA-box-binding protein	TK0132	0.048	INF	0	0	6	0	0	0	2		0	0	1	1	0	1	2
		V4R domain-containing protein	TK1312	0.048	INF	0	0	6	0	0	0	2		0	0	1	1	0	1	2

## Sheet: TK0650
TK0650, Rubrerytherin
						Sample169	Sample170	Sample171	Sample-12	Sample20	Sample73
		Identified Proteins (289)	Gene No.	Fisher's Exact Test (p-value): *(p < 0.00900)	Fold Change by Category	Tagged1	Tagged2	Tagged3	Control1	Control2	Control3	Rank				Replicate count	<! 0.01	FC >4	Rank	Count	Rank5	Rank4	Rank3	Rank2
Notes:	ASWYTPS	Uncharacterized protein	TK0166	0.00023	INF	7	2	9	0	0	0	5	1	1	1	3	1	1	5	60	35	22	3	0
Affinity Purified with Ni2+		Amidophosphoribosyltransferase	TK0211	0.0012	19	5	6	8	0	1	0	5	1	1	1	3	1	1	5
3 experimental biological replicates vs. 3 controls		Predicted membrane protease subunit, stomatin/prohibitin homolog	TK0348	0.0096	INF	5	1	4	0	0	0	5	1	1	1	3	1	1	5
Fisher's Exact Test (p-value): *(p < 0.00900)		Uncharacterized protein	TK0442	0.0096	INF	4	1	5	0	0	0	5	1	1	1	3	1	1	5
Benjamini-Hochberg Multiple Testing Correction		Diadenylate cyclase	TK0510	1e-05	29	10	6	13	0	0	1	5	1	1	1	3	1	1	5
p-value 0.01 - 0.05		Rubrerythrin-related protein	TK0650	1e-05	INF	67	104	103	0	0	0	5	1	1	1	3	1	1	5
p-value < 0.01		Thermosome subunit alpha	TK0678	0.0032	4.3	13	13	17	1	4	5	5	1	1	1	3	1	1	5
fold change 2 - 4		Type 2 DNA topoisomerase 6 subunit A	TK0798	0.00023	INF	5	7	6	0	0	0	5	1	1	1	3	1	1	5
fold change > 4		Type 2 DNA topoisomerase 6 subunit B	TK0799	0.00033	13	6	11	9	2	0	0	5	1	1	1	3	1	1	5
		Rubrerythrin domain-containing protein	TK0826	0.00094	INF	4	6	5	0	0	0	5	1	1	1	3	1	1	5
		Aldehyde ferredoxin oxidoreductase	TK0844	0.0041	16	4	3	9	1	0	0	5	1	1	1	3	1	1	5
		Uncharacterized protein	TK0930	1e-05	INF	32	4	2	0	0	0	5	1	1	1	3	1	1	5
		N2, N2-dimethylguanosine tRNA methyltransferase	TK0981	0.0054	6.2	8	9	8	3	1	0	5	1	1	1	3	1	1	5
		Uncharacterized protein	TK1025	0.00051	21	5	5	11	1	0	0	5	1	1	1	3	1	1	5
		Protein disulfide oxidoreductase	TK1085	0.006	INF	2	5	4	0	0	0	5	1	1	1	3	1	1	5
		Predicted AP endonuclease	TK1165	0.0037	5.8	7	9	13	2	2	1	5	1	1	1	3	1	1	5
		NAD(P)H sulfur oxidoreductase (CoA-dependent)	TK1299	0.0062	15	3	8	4	0	1	0	5	1	1	1	3	1	1	5
		Probable translation initiation factor IF-2	TK1305	0.00094	INF	3	3	9	0	0	0	5	1	1	1	3	1	1	5
		50S ribosomal protein L4	TK1541	0.006	INF	2	6	3	0	0	0	5	1	1	1	3	1	1	5
		ABC-type multidrug transport system, ATPase component	TK1579	0.0038	INF	4	3	5	0	0	0	5	1	1	1	3	1	1	5
		V-type ATP synthase alpha chain	TK1602	1e-05	INF	13	4	8	0	0	0	5	1	1	1	3	1	1	5
		V-type ATP synthase beta chain	TK1603	0.006	INF	4	3	4	0	0	0	5	1	1	1	3	1	1	5
		Predicted metal-dependent hydrolase	TK1611	0.0096	INF	2	4	4	0	0	0	5	1	1	1	3	1	1	5
		Methylmalonyl-CoA decarboxylase, alpha subunit	TK1622	1e-05	INF	9	5	7	0	0	0	5	1	1	1	3	1	1	5
		ABC-type dipeptide/oligopeptide transport system, ATPase component	TK1800	0.006	INF	3	3	5	0	0	0	5	1	1	1	3	1	1	5
		ABC-type dipeptide/oligopeptide transport system, ATPase component	TK1801	0.00015	INF	6	5	8	0	0	0	5	1	1	1	3	1	1	5
		ABC-type dipeptide/oligopeptide transport system, permease component	TK1802	0.0096	INF	5	2	3	0	0	0	5	1	1	1	3	1	1	5
		ABC-type dipeptide/oligopeptide transport system, permease component	TK1803	0.006	INF	3	3	5	0	0	0	5	1	1	1	3	1	1	5
		ABC-type dipeptide/oligopeptide transport system, probable periplasmic component	TK1804	0.0011	11	9	7	7	1	1	0	5	1	1	1	3	1	1	5
		Probable lipoprotein releasing system, ATP-binding protein	TK1859	0.0093	14	3	6	5	0	1	0	5	1	1	1	3	1	1	5
		DNA polymerase II large subunit	TK1903	1e-05	INF	10	11	20	0	0	0	5	1	1	1	3	1	1	5
		Ferredoxin 3	TK2012	0.0038	INF	2	7	3	0	0	0	5	1	1	1	3	1	1	5
		4Fe-4S cluster-binding protein	TK2078	0.0024	INF	4	4	5	0	0	0	5	1	1	1	3	1	1	5
		Membrane bound hydrogenase, NiFe-hydrogenase large subunit 2	TK2091	0.0062	15	7	2	6	0	0	1	5	1	1	1	3	1	1	5
		Membrane bound hydrogenase, 4Fe-4S cluster-binding subunit	TK2093	0.0038	INF	2	7	3	0	0	0	5	1	1	1	3	1	1	5
		Fibrillarin-like rRNA/tRNA 2'-O-methyltransferase	TK0183	0.031	11	3	2	6	0	0	1	4	1	1	1	3	0	1	4
		snoRNP component, Nop56p/58p homolog	TK0184	0.015	INF	3	1	5	0	0	0	4	1	1	1	3	0	1	4
		Serine hydroxymethyltransferase	TK0528	0.024	INF	3	2	3	0	0	0	4	1	1	1	3	0	1	4
		DNA/RNA-binding protein Alba	TK0560	0.039	INF	2	3	2	0	0	0	4	1	1	1	3	0	1	4
		Uncharacterized protein	TK0900	0.039	INF	2	2	3	0	0	0	4	1	1	1	3	0	1	4
		Fructose-bisphosphate aldolase class 1	TK0989	0.015	INF	1	5	3	0	0	0	4	1	1	1	3	0	1	4
		Putative 5-methylcytosine restriction system, GTPase subunit	TK1009	0.031	11	3	2	6	0	0	1	4	1	1	1	3	0	1	4
		30S ribosomal protein S7	TK1077	0.021	12	3	5	4	0	0	1	4	1	1	1	3	0	1	4
		Phosphoenolpyruvate synthase	TK1292	0.039	INF	3	2	2	0	0	0	4	1	1	1	3	0	1	4
		30S ribosomal protein S28e	TK1310	0.045	10	3	4	3	0	0	1	4	1	1	1	3	0	1	4
		50S ribosomal protein L12	TK1415	0.039	INF	3	1	3	0	0	0	4	1	1	1	3	0	1	4
		Cleavage and polyadenylation specficity factor subunit homolog	TK1428	0.031	11	5	1	5	1	0	0	4	1	1	1	3	0	1	4
		Probable tRNA pseudouridine synthase B	TK1509	0.014	13	3	4	6	1	0	0	4	1	1	1	3	0	1	4
		V-type ATP synthase subunit D	TK1604	0.024	INF	4	1	3	0	0	0	4	1	1	1	3	0	1	4
		Translation initiation factor 2 subunit beta	TK1621	0.039	INF	2	2	3	0	0	0	4	1	1	1	3	0	1	4
		Type II/IV secretion system ATPase	TK1853	0.0056	3.5	9	23	21	5	5	5	4	1	1	1	3	1	0	4
		ABC-type multidrug transport system, ATPase component	TK2053	0.039	INF	3	1	3	0	0	0	4	1	1	1	3	0	1	4
		Probable formate dehydrogenase, alpha subunit	TK2076	0.00017	2.8	53	53	78	18	26	22	4	1	1	1	3	1	0	4
		Radical_SAM domain-containing protein	TK2160	0.039	INF	2	3	2	0	0	0	4	1	1	1	3	0	1	4
		cobW domain-containing protein	TK2200	0.018	4.1	9	9	11	2	3	2	4	1	1	1	3	0	1	4
		tRNA-splicing endonuclease	TK2215	0.024	INF	2	3	3	0	0	0	4	1	1	1	3	0	1	4
		Lysine--tRNA ligase	TK2240	0.015	INF	1	5	3	0	0	0	4	1	1	1	3	0	1	4
		AMP phosphorylase	TK0352	0.018	2	111	121	148	63	63	61	3	1	1	1	3	0	0	3
		Sugar-phosphate nucleotidyltransferase	TK0955	0.048	2.8	14	13	18	0	7	9	3	1	1	1	3	0	0	3
		DNA primase DnaG	TK1410	0.032	3	13	13	19	4	5	6	3	1	1	1	3	0	0	3
						Sample172	Sample173	Sample174	Sample-11	Sample74	Sample127
		Identified Proteins (368)	Gene No.	Fisher's Exact Test (p-value): *(p < 0.00204)	Fold Change by Category	Tagged1	Tagged2	Tagged3	Control1	Control2	Control3	Rank				Replicate count	<! 0.01	FC >4	Rank	Count	Rank5	Rank4	Rank3	Rank2
Notes:	ASWYTP	Rubrerythrin-related protein	TK0650	1e-05	350	81	131	140	0	0	1	5	1	1	1	3	1	1	5	11	2	5	4	0
Affinity Purified with Ni2+		Rubrerythrin domain-containing protein	TK0826	0.00088	INF	4	3	1	0	0	0	5	1	1	1	3	1	1	5
3 experimental biological replicates vs. 3 controls		Flagellin B5	TK0042	0.03	INF	1	1	2	0	0	0	4	1	1	1	3	0	1	4
Fisher's Exact Test (p-value): *(p < 0.00204)		Amidophosphoribosyltransferase	TK0211	0.00032	2.5	2	11	12	1	0	9	4	1	1	1	3	1	0	4
Benjamini-Hochberg Multiple Testing Correction		Aldehyde ferredoxin oxidoreductase	TK0844	0.0037	3.2	3	7	3	2	0	2	4	1	1	1	3	1	0	4
p-value 0.01 - 0.05		NAD(P)H sulfur oxidoreductase (CoA-dependent)	TK1299	0.0021	1.9	6	10	9	6	1	6	4	1	1	1	3	1	0	4
p-value < 0.01		Translation initiation factor 2 subunit beta	TK1621	0.023	6	2	3	1	1	0	0	4	1	1	1	3	0	1	4
fold change 2 - 4		Phosphoribosylaminoimidazole-succinocarboxamide synthase	TK0432	0.03	INF	0	1	3	0	0	0	3	0	1	1	2	0	1	3
fold change > 4		Predicted ATP-dependent endonuclease, OLD family	TK0773	0.031	3.5	3	3	1	0	0	2	3	1	1	1	3	0	0	3
*FC minimum 1.9 to include TK1299		Protein disulfide oxidoreductase	TK1085	0.044	2	4	2	4	1	1	3	3	1	1	1	3	0	0	3
		Glycogen synthase	TK1768	0.012	INF	0	2	3	0	0	0	3	0	1	1	2	0	1	3

## Sheet: TK0826
TK0826, Rubrerytherin
						Sample151	Sample152	Sample153	Sample-12	Sample20	Sample73	Sample124
		Identified Proteins (427)	Gene No.	Fisher's Exact Test (p-value): *(p < 0.00468)	Fold Change by Category	Tagged1	Tagged2	Tagged3	Control1	Control2	Control3	Control4	Rank				Replicate count	<! 0.01	FC >4	Rank	Count	Rank5	Rank4	Rank3	Rank2
Notes:	ASWYTPS	RecJ-like exonuclease, containing OB-fold nucleic acid-binding domains	TK0155	0.0049	28	9	6	6	0	0	0	1	5	1	1	1	3	1	1	5	71	24	44	3	0
Affinity Purified with Ni2+		Pyridoxal 5'-phosphate synthase subunit PdxS	TK0217	0.0089	12	13	8	7	0	0	1	2	5	1	1	1	3	1	1	5
3 experimental biological replicates vs. 4 controls		Uncharacterized protein	TK0453	0.0055	INF	9	4	2	0	0	0	0	5	1	1	1	3	1	1	5
Fisher's Exact Test (p-value): *(p < 0.00468)		Serine hydroxymethyltransferase	TK0528	0.00077	36	10	11	6	0	0	0	1	5	1	1	1	3	1	1	5
Benjamini-Hochberg Multiple Testing Correction		tRNA(Met) cytidine acetyltransferase TmcA	TK0754	0.0078	INF	6	6	2	0	0	0	0	5	1	1	1	3	1	1	5
p-value 0.01 - 0.05		Type 2 DNA topoisomerase 6 subunit B	TK0799	0.00083	10	20	14	20	2	0	0	5	5	1	1	1	3	1	1	5
p-value < 0.01		Rubrerythrin domain-containing protein	TK0826	1e-05	INF	124	141	109	0	0	0	0	5	1	1	1	3	1	1	5
fold change 2 - 4		Aldehyde ferredoxin oxidoreductase	TK0844	1e-05	45	16	12	6	1	0	0	0	5	1	1	1	3	1	1	5
fold change > 4		Predicted ATPase, AAA superfamily, containing PIN and KH nucleic acid-binding domains	TK0953	0.0078	INF	9	3	2	0	0	0	0	5	1	1	1	3	1	1	5
		DNA-directed RNA polymerase subunit	TK1076	0.0027	31	14	5	4	0	0	0	1	5	1	1	1	3	1	1	5
		DNA-directed RNA polymerase subunit beta	TK1083	0.0014	16	16	14	5	0	0	2	1	5	1	1	1	3	1	1	5
		Protein disulfide oxidoreductase	TK1085	0.00098	INF	6	9	5	0	0	0	0	5	1	1	1	3	1	1	5
		NAD(P)H sulfur oxidoreductase (CoA-dependent)	TK1299	0.00035	23	9	20	6	0	0	0	2	5	1	1	1	3	1	1	5
		Probable translation initiation factor IF-2	TK1305	1e-05	INF	24	19	6	0	0	0	0	5	1	1	1	3	1	1	5
		Nucleoside diphosphate kinase	TK1307	0.0039	INF	8	4	4	0	0	0	0	5	1	1	1	3	1	1	5
		Cleavage and polyadenylation specficity factor subunit homolog	TK1428	0.0011	16	18	12	6	1	0	0	2	5	1	1	1	3	1	1	5
		Leucine--tRNA ligase	TK1461	0.0039	INF	6	7	3	0	0	0	0	5	1	1	1	3	1	1	5
		Ribosome maturation protein SDO1 homolog	TK1636	0.0027	19	11	13	4	0	0	0	2	5	1	1	1	3	1	1	5
		Vitamin B12-dependent ribonucleotide reductase	TK1736	0.00021	7.7	36	40	22	2	3	7	5	5	1	1	1	3	1	1	5
		Probable lipoprotein releasing system, ATP-binding protein	TK1859	0.0014	33	9	9	7	0	1	0	0	5	1	1	1	3	1	1	5
		DNA polymerase II large subunit	TK1903	1e-05	19	29	27	16	0	0	0	5	5	1	1	1	3	1	1	5
		tRNA-splicing endonuclease	TK2215	0.00017	INF	10	8	7	0	0	0	0	5	1	1	1	3	1	1	5
		Lysine--tRNA ligase	TK2240	0.0024	15	13	15	5	0	0	0	3	5	1	1	1	3	1	1	5
		Anaerobic ribonucleoside-triphosphate reductase	TK2298	0.00024	INF	11	8	5	0	0	0	0	5	1	1	1	3	1	1	5
		Flagellin B5	TK0042	0.022	INF	5	2	4	0	0	0	0	4	1	1	1	3	0	1	4
		Fibrillarin-like rRNA/tRNA 2'-O-methyltransferase	TK0183	0.031	10	11	11	1	0	0	1	2	4	1	1	1	3	0	1	4
		snoRNP component, Nop56p/58p homolog	TK0184	0.041	12	5	9	4	0	0	0	2	4	1	1	1	3	0	1	4
		Amidophosphoribosyltransferase	TK0211	0.014	9.1	16	12	6	0	1	0	4	4	1	1	1	3	0	1	4
		Quinolinate synthase A	TK0296	0.031	INF	4	3	3	0	0	0	0	4	1	1	1	3	0	1	4
		AMP phosphorylase	TK0352	0.0011	2.6	195	192	134	59	62	57	92	4	1	1	1	3	1	0	4
		RNA-splicing ligase RtcB	TK0358	0.031	INF	4	5	1	0	0	0	0	4	1	1	1	3	0	1	4
		Uncharacterized protein	TK0483	0.031	INF	3	4	3	0	0	0	0	4	1	1	1	3	0	1	4
		Metal-dependent phosphohydrolase, HD superfamily	TK0540	0.011	INF	6	4	3	0	0	0	0	4	1	1	1	3	0	1	4
		Molybdenum cofactor biosynthesis protein B	TK0544	0.0033	2.4	71	96	57	33	37	22	34	4	1	1	1	3	1	0	4
		Predicted phosphohydrolase, DHH family	TK0645	0.044	INF	3	4	2	0	0	0	0	4	1	1	1	3	0	1	4
		Glycerol-1-phosphate dehydrogenase [NAD(P)+]	TK0789	0.031	INF	5	4	1	0	0	0	0	4	1	1	1	3	0	1	4
		GTP cyclohydrolase MptA	TK0793	0.031	INF	4	5	1	0	0	0	0	4	1	1	1	3	0	1	4
		Type 2 DNA topoisomerase 6 subunit A	TK0798	0.015	10	11	9	10	0	0	0	4	4	1	1	1	3	0	1	4
		Uncharacterized protein	TK0900	0.04	19	6	4	4	0	0	0	1	4	1	1	1	3	0	1	4
		Glycine--tRNA ligase	TK0978	0.04	19	5	6	3	1	0	0	0	4	1	1	1	3	0	1	4
		Fructose-bisphosphate aldolase class 1	TK0989	0.032	13	6	9	4	0	0	0	2	4	1	1	1	3	0	1	4
		Putative 5-methylcytosine restriction system, GTPase subunit	TK1009	0.039	9.8	11	8	3	0	0	1	2	4	1	1	1	3	0	1	4
		Uncharacterized protein	TK1025	0.04	19	8	3	3	1	0	0	0	4	1	1	1	3	0	1	4
		Ribonuclease Z	TK1114	0.044	INF	3	3	3	0	0	0	0	4	1	1	1	3	0	1	4
		2-oxoacid:ferredoxin oxidoreductases, alpha subunit	TK1130	0.022	INF	6	3	2	0	0	0	0	4	1	1	1	3	0	1	4
		Peptide chain release factor subunit 1	TK1239	0.022	INF	6	2	3	0	0	0	0	4	1	1	1	3	0	1	4
		Phosphoenolpyruvate synthase	TK1292	0.022	INF	6	3	2	0	0	0	0	4	1	1	1	3	0	1	4
		Ferredoxin:NADP oxidoreductase, beta subunit	TK1326	0.016	INF	6	4	2	0	0	0	0	4	1	1	1	3	0	1	4
		Uncharacterized protein	TK1329	0.016	INF	5	4	3	0	0	0	0	4	1	1	1	3	0	1	4
		Cell division protein FtsZ 1	TK1421	0.0039	INF	15	0	1	0	0	0	0	4	1	0	1	2	1	1	4
		Isopentenyl-diphosphate delta-isomerase	TK1470	0.022	INF	6	2	3	0	0	0	0	4	1	1	1	3	0	1	4
		V-type ATP synthase alpha chain	TK1602	0.012	24	10	3	5	0	0	0	1	4	1	1	1	3	0	1	4
		Translation initiation factor 2 subunit beta	TK1621	0.031	INF	5	4	1	0	0	0	0	4	1	1	1	3	0	1	4
		Ferredoxin:NADP oxidoreductase, alpha subunit	TK1684	0.031	INF	4	5	1	0	0	0	0	4	1	1	1	3	0	1	4
		Ferredoxin:NADP oxidoreductase, beta subunit	TK1685	0.022	INF	4	4	3	0	0	0	0	4	1	1	1	3	0	1	4
		Xanthine/guanine phosphoribosyltransferase	TK1737	0.044	INF	5	3	1	0	0	0	0	4	1	1	1	3	0	1	4
		ABC-type dipeptide/oligopeptide transport system, ATPase component	TK1800	0.04	19	10	3	1	0	0	0	1	4	1	1	1	3	0	1	4
		ABC-type dipeptide/oligopeptide transport system, ATPase component	TK1801	0.04	19	7	3	4	0	0	0	1	4	1	1	1	3	0	1	4
		ABC-type dipeptide/oligopeptide transport system, permease component	TK1803	0.022	INF	5	3	3	0	0	0	0	4	1	1	1	3	0	1	4
		ABC-type dipeptide/oligopeptide transport system, probable periplasmic component	TK1804	0.04	7.7	14	9	6	1	0	0	4	4	1	1	1	3	0	1	4
		Type II/IV secretion system ATPase	TK1853	0.024	5.3	33	30	20	5	4	3	9	4	1	1	1	3	0	1	4
		Predicted N6-adenine-specific DNA methylase	TK1863	0.044	INF	3	5	1	0	0	0	0	4	1	1	1	3	0	1	4
		5-methylthioadenosine/S-adenosylhomocysteine deaminase	TK1891	0.011	INF	5	5	3	0	0	0	0	4	1	1	1	3	0	1	4
		DNA repair and recombination protein RadA	TK1899	0.016	INF	4	7	1	0	0	0	0	4	1	1	1	3	0	1	4
		Iron-molybdenum cofactor-binding protein	TK2016	0.044	INF	3	4	2	0	0	0	0	4	1	1	1	3	0	1	4
		Enolase	TK2106	0.022	21	6	7	3	1	0	0	0	4	1	1	1	3	0	1	4
		Radical_SAM domain-containing protein	TK2160	0.011	INF	7	2	4	0	0	0	0	4	1	1	1	3	0	1	4
		Tungsten-containing glyceraldehyde-3-phosphate:ferredoxin oxidoreductase	TK2163	0.022	INF	7	1	3	0	0	0	0	4	1	1	1	3	0	1	4
		Uncharacterized protein	TK0440	0.03	20	8	7	0	0	0	0	1	3	1	1	0	2	0	1	3
		Proline--tRNA ligase	TK0550	0.022	INF	6	5	0	0	0	0	0	3	1	1	0	2	0	1	3
		Uncharacterized protein	TK2148	0.022	INF	5	6	0	0	0	0	0	3	1	1	0	2	0	1	3
						Sample143	Sample144	Sample145	Sample74	Sample127	Sample23
		Identified Proteins (469)	Gene No.	Fisher's Exact Test (p-value): *(p < 0.00362)	Fold Change by Category	Tagged1	Tagged2	Tagged3	Control1	Control2	Control3	Rank					Replicate count	<! 0.01	FC >4	Rank	Count	Rank5	Rank4	Rank3	Rank2
Notes:	ASWYTP	Flagellin B3	TK0040	0.0056	INF	2	9	3	0	0	0	5		1	1	1	3	1	1	5	51	21	28	2	0
Affinity Purified with Ni2+		Amidophosphoribosyltransferase	TK0211	1e-05	7.9	20	29	30	0	9	1	5		1	1	1	3	1	1	5
3 experimental biological replicates vs. 3 controls		Phosphoribosylaminoimidazole-succinocarboxamide synthase	TK0432	1e-05	INF	9	12	6	0	0	0	5		1	1	1	3	1	1	5
Fisher's Exact Test (p-value): *(p < 0.00362)		Metal-dependent phosphohydrolase, HD superfamily	TK0540	0.0017	6.4	18	16	17	0	7	1	5		1	1	1	3	1	1	5
Benjamini-Hochberg Multiple Testing Correction		Predicted phosphohydrolase, DHH family	TK0645	0.0081	INF	7	2	4	0	0	0	5		1	1	1	3	1	1	5
p-value 0.01 - 0.05		Predicted ATP-dependent endonuclease, OLD family	TK0773	0.0038	12	8	8	9	0	2	0	5		1	1	1	3	1	1	5
p-value < 0.01		Type 2 DNA topoisomerase 6 subunit A	TK0798	0.0052	5.1	18	21	17	0	9	2	5		1	1	1	3	1	1	5
fold change 2 - 4		Rubrerythrin domain-containing protein	TK0826	1e-05	INF	226	241	231	0	0	0	5		1	1	1	3	1	1	5
fold change > 4		Uncharacterized protein	TK0930	1e-05	32	31	27	37	0	2	1	5		1	1	1	3	1	1	5
		Adenylosuccinate synthetase	TK1002	0.0091	8.7	7	11	8	0	3	0	5		1	1	1	3	1	1	5
		Translation initiation factor 2 subunit alpha	TK1100	0.0068	11	10	7	6	0	1	1	5		1	1	1	3	1	1	5
		Ribonuclease Z	TK1114	0.00082	25	10	10	5	0	1	0	5		1	1	1	3	1	1	5
		NAD(P)H sulfur oxidoreductase (CoA-dependent)	TK1299	0.00019	8	18	20	18	1	6	0	5		1	1	1	3	1	1	5
		Probable translation initiation factor IF-2	TK1305	0.0044	5	19	22	19	0	11	1	5		1	1	1	3	1	1	5
		Uncharacterized protein	TK1329	0.0027	INF	5	6	5	0	0	0	5		1	1	1	3	1	1	5
		Uncharacterized protein	TK1394	0.0056	INF	3	6	5	0	0	0	5		1	1	1	3	1	1	5
		Xanthine/guanine phosphoribosyltransferase	TK1737	0.004	9.7	8	10	11	0	2	1	5		1	1	1	3	1	1	5
		Glycogen synthase	TK1768	1e-05	INF	17	10	12	0	0	0	5		1	1	1	3	1	1	5
		DNA repair and recombination protein RadA	TK1899	0.0081	INF	5	4	4	0	0	0	5		1	1	1	3	1	1	5
		Cytosolic NiFe-hydrogenase, beta subunit	TK2072	0.0083	18	5	7	6	0	1	0	5		1	1	1	3	1	1	5
		tRNA-splicing endonuclease	TK2215	0.00018	7.1	21	23	20	0	8	1	5		1	1	1	3	1	1	5
		RecJ-like exonuclease, containing OB-fold nucleic acid-binding domains	TK0155	0.014	4.6	15	18	18	1	10	0	4		1	1	1	3	0	1	4
		Sugar-phosphate nucleotidyltransferase	TK0219	0.029	4.8	13	13	12	1	6	1	4		1	1	1	3	0	1	4
		Uncharacterized protein	TK0426	0.036	INF	3	3	3	0	0	0	4		1	1	1	3	0	1	4
		Predicted GTPase, containing TGS domain	TK0506	0.036	INF	4	3	2	0	0	0	4		1	1	1	3	0	1	4
		tRNA(Met) cytidine acetyltransferase TmcA	TK0754	0.035	4.6	14	11	12	0	8	0	4		1	1	1	3	0	1	4
		Glycerol-1-phosphate dehydrogenase [NAD(P)+]	TK0789	0.022	9.5	7	6	6	0	2	0	4		1	1	1	3	0	1	4
		Aldehyde ferredoxin oxidoreductase	TK0844	0.016	8	8	6	10	1	2	0	4		1	1	1	3	0	1	4
		Sugar-phosphate nucleotidyltransferase	TK0955	0.0033	3.5	51	57	47	10	21	13	4		1	1	1	3	1	0	4
		Uncharacterized protein	TK1186	0.018	6.8	10	12	5	2	2	0	4		1	1	1	3	0	1	4
		Phosphoenolpyruvate synthase	TK1292	0.02	7.7	9	10	4	0	3	0	4		1	1	1	3	0	1	4
		ATP-dependent DNA helicase Hel308	TK1332	0.025	INF	4	2	4	0	0	0	4		1	1	1	3	0	1	4
		Probable glycine dehydrogenase (decarboxylating) subunit 2	TK1379	0.029	9	7	6	5	0	2	0	4		1	1	1	3	0	1	4
		Probable tRNA pseudouridine synthase B	TK1509	0.017	4.5	19	16	15	1	10	0	4		1	1	1	3	0	1	4
		Uncharacterized protein	TK1545	0.036	INF	3	2	4	0	0	0	4		1	1	1	3	0	1	4
		Predicted dehydrogenase	TK1557	0.00049	3.7	61	61	61	10	28	11	4		1	1	1	3	1	0	4
		Translation initiation factor 2 subunit beta	TK1621	0.011	17	5	7	5	0	0	1	4		1	1	1	3	0	1	4
		Ferredoxin:NADP oxidoreductase, alpha subunit	TK1684	0.023	6.5	12	7	7	0	4	0	4		1	1	1	3	0	1	4
		Vitamin B12-dependent ribonucleotide reductase	TK1736	0.0014	3.4	74	68	58	9	42	7	4		1	1	1	3	1	0	4
		DNA polymerase II large subunit	TK1903	0.0024	3.8	48	45	42	4	29	3	4		1	1	1	3	1	0	4
		Carboxymuconolactone decarboxylase-related protein	TK1974	0.017	INF	4	3	4	0	0	0	4		1	1	1	3	0	1	4
		Cysteine desulfurase	TK1990	0.017	4.4	16	20	17	0	12	0	4		1	1	1	3	0	1	4
		Ferredoxin 3	TK2012	0.014	4.5	20	18	16	0	12	0	4		1	1	1	3	0	1	4
		Cytosolic NiFe-hydrogenase, gamma subunit	TK2071	0.022	15	7	5	3	0	1	0	4		1	1	1	3	0	1	4
		Membrane bound hydrogenase, NiFe-hydrogenase small subunit	TK2089	0.014	4.6	20	17	14	0	11	0	4		1	1	1	3	0	1	4
		Membrane bound hydrogenase, 4Fe-4S cluster-binding subunit	TK2093	0.014	4.5	20	18	16	0	12	0	4		1	1	1	3	0	1	4
		Radical_SAM domain-containing protein	TK2145	0.036	INF	6	2	1	0	0	0	4		1	1	1	3	0	1	4
		Non-specific serine/threonine protein kinase	TK2250	0.02	7.7	8	8	7	0	3	0	4		1	1	1	3	0	1	4
		Cell division protein FtsZ 2	TK2271	0.034	7	8	7	6	0	2	1	4		1	1	1	3	0	1	4
		Diadenylate cyclase	TK0510	0.035	3.4	26	31	28	1	21	3	3		1	1	1	3	0	0	3
		Translation initiation factor 2 subunit gamma	TK1946	0.041	3.6	20	25	17	3	11	3	3		1	1	1	3	0	0	3

## Sheet: TK1088
TK1088, GGR
						Sample154	Sample155	Sample156	Sample18	Sample71	Sample123	Sample149
		Identified Proteins (669)	Gene No.	Fisher's Exact Test (p-value): *(p < 0.01689)	Fold Change by Category	Tagged1	Tagged2	Tagged3	Control1	Control2	Control3	Control4	Rank				Replicate count	<! 0.01	FC >4	Rank	Count	Rank5	Rank4	Rank3	Rank2
Notes:	ASWYTPS	Flagellin B1	TK0038	1e-05	6.8	21	22	8	0	0	8	2	5	1	1	1	3	1	1	5	36	14	17	5	0
Affinity Purified with Ni2+		Flagellin B2	TK0039	1e-05	8.6	17	20	8	0	0	6	1	5	1	1	1	3	1	1	5
3 experimental biological replicates vs. 4 controls		Flagellin B3	TK0040	1e-05	8.8	11	15	7	0	0	4	1	5	1	1	1	3	1	1	5
Fisher's Exact Test (p-value): *(p < 0.01689)		Archaeal flagella-related protein D, internal insertion	TK0044	1e-05	5.1	8	7	4	0	0	4	1	5	1	1	1	3	1	1	5
Benjamini-Hochberg Multiple Testing Correction		Archaeal flagella-related protein I, predicted secretion ATPase	TK0048	0.0018	INF	2	2	1	0	0	0	0	5	1	1	1	3	1	1	5
p-value 0.01 - 0.05		Hypothetical membrane protein	TK0162	0.0065	INF	2	1	1	0	0	0	0	5	1	1	1	3	1	1	5
p-value < 0.01		Uncharacterized protein	TK0467	1e-05	4	10	10	4	1	0	5	2	5	1	1	1	3	1	1	5
fold change 2 - 4		Rubrerythrin domain-containing protein	TK0826	1e-05	5.3	5	5	6	0	0	2	2	5	1	1	1	3	1	1	5
fold change > 4		Probable vitamin B12 transport protein	TK0865	0.0011	5.3	4	3	1	0	0	2	0	5	1	1	1	3	1	1	5
		Uncharacterized protein	TK0930	1e-05	5.5	21	6	6	1	1	3	3	5	1	1	1	3	1	1	5
		Digeranylgeranylglycerophospholipid reductase	TK1088	1e-05	7.6	101	107	55	1	0	22	23	5	1	1	1	3	1	1	5
		Protein-export membrane protein SecF	TK1593	0.0028	8	2	2	2	0	0	1	0	5	1	1	1	3	1	1	5
		V-type ATP synthase subunit I	TK1597	0.0011	5.3	4	2	2	0	0	2	0	5	1	1	1	3	1	1	5
		Proteasome subunit beta 2	TK2207	0.0065	INF	1	1	2	0	0	0	0	5	1	1	1	3	1	1	5
		Flagellin B5	TK0042	1e-05	INF	8	10	0	0	0	0	0	4	1	1	0	2	1	1	4
		Uncharacterized protein	TK0569	1e-05	2.3	12	11	6	2	2	9	4	4	1	1	1	3	1	0	4
		Glycerol-1-phosphate dehydrogenase [NAD(P)+]	TK0789	0.00043	2.1	5	8	3	0	1	6	3	4	1	1	1	3	1	0	4
		S-layer protein	TK0895	1e-05	3.5	83	87	44	10	9	41	21	4	1	1	1	3	1	0	4
		Uncharacterized protein	TK0900	1e-05	3.2	15	14	9	0	1	11	4	4	1	1	1	3	1	0	4
		ABC-type multidrug transport system, ATPase component	TK0942	0.023	INF	1	1	1	0	0	0	0	4	1	1	1	3	0	1	4
		Ferredoxin 2	TK1087	0.00089	9.3	4	3	0	0	0	0	1	4	1	1	0	2	1	1	4
		Ribosome biogenesis protein Nop10	TK1101	0.0004	3.7	3	3	5	1	0	3	0	4	1	1	1	3	1	0	4
		Uncharacterized protein	TK1313	1e-05	2.1	19	17	12	5	3	10	12	4	1	1	1	3	1	0	4
		50S ribosomal protein L10	TK1416	0.0014	2.2	5	5	3	0	0	4	4	4	1	1	1	3	1	0	4
		50S ribosomal protein L11	TK1418	0.00089	9.3	4	3	0	0	0	1	0	4	1	1	0	2	1	1	4
		Uncharacterized protein	TK1463	0.0076	3.1	3	1	3	0	0	2	1	4	1	1	1	3	1	0	4
		Probable tRNA pseudouridine synthase B	TK1509	1e-05	2.6	24	29	30	0	4	25	14	4	1	1	1	3	1	0	4
		V-type ATP synthase subunit E	TK1599	0.025	5.3	1	2	1	0	0	1	0	4	1	1	1	3	0	1	4
		V-type ATP synthase subunit F	TK1601	0.023	INF	1	1	1	0	0	0	0	4	1	1	1	3	0	1	4
		V-type ATP synthase alpha chain	TK1602	1e-05	3	9	8	3	1	0	5	3	4	1	1	1	3	1	0	4
		Methylmalonyl-CoA decarboxylase, alpha subunit	TK1622	0.00011	2.7	5	7	4	0	1	5	2	4	1	1	1	3	1	0	4
		Hypothetical membrane protein	TK1024	0.023	INF	1	0	2	0	0	0	0	3	1	0	1	2	0	1	3
		50S ribosomal protein L14e	TK1513	0.016	2.3	3	2	2	0	1	3	0	3	1	1	1	3	0	0	3
		Exosome complex component Rrp41	TK1634	0.025	5.3	2	2	0	0	0	1	0	3	1	1	0	2	0	1	3
		ABC-type multidrug transport system, ATPase component	TK2161	0.023	INF	0	1	2	0	0	0	0	3	0	1	1	2	0	1	3
		LTD domain-containing protein	TK2178	0.0028	8	0	0	6	0	0	1	0	3	0	0	1	1	1	1	3
						Sample157	Sample158	Sample159	Sample-49	Sample22	Sample72
		Identified Proteins (636)	Gene No.	Fisher's Exact Test (p-value): *(p < 0.00645)	Fold Change by Category	Tagged1	Tagged2	Tagged3	Control1	Control2	Control3	Rank					Replicate count	<! 0.01	FC >4	Rank	Count	Rank5	Rank4	Rank3	Rank2	Rank1
Notes:	ASWYTP	Flagellin B1	TK0038	1e-05	22	7	14	1	1	0	0	5		1	1	1	3	1	1	5	18	9	4	2	2	1
Affinity Purified with Ni2+		Flagellin B2	TK0039	1e-05	INF	5	11	3	0	0	0	5		1	1	1	3	1	1	5
3 experimental biological replicates vs. 3 controls		Flagellin B3	TK0040	1e-05	INF	7	13	2	0	0	0	5		1	1	1	3	1	1	5
Fisher's Exact Test (p-value): *(p < 0.00645)		Flagellin B5	TK0042	1e-05	INF	4	9	2	0	0	0	5		1	1	1	3	1	1	5
Benjamini-Hochberg Multiple Testing Correction		Uncharacterized protein	TK0467	1e-05	INF	3	8	1	0	0	0	5		1	1	1	3	1	1	5
p-value 0.01 - 0.05		Rubrerythrin domain-containing protein	TK0826	1e-05	INF	4	5	3	0	0	0	5		1	1	1	3	1	1	5
p-value < 0.01		Digeranylgeranylglycerophospholipid reductase	TK1088	1e-05	17	79	119	29	13	0	0	5		1	1	1	3	1	1	5
fold change 2 - 4		Ferredoxin 3	TK2012	1e-05	12	3	8	1	0	0	1	5		1	1	1	3	1	1	5
fold change > 4		Membrane bound hydrogenase, 4Fe-4S cluster-binding subunit	TK2093	1e-05	12	3	8	1	0	0	1	5		1	1	1	3	1	1	5
		Peroxiredoxin, AhpC/TSA family	TK0815	0.0028	INF	1	3	0	0	0	0	4		1	1	0	2	1	1	4
		S-layer protein	TK0895	1e-05	2.8	52	78	23	35	14	6	4		1	1	1	3	1	0	4
		Uncharacterized protein	TK0930	1e-05	5	13	12	0	4	1	0	4		1	1	0	2	1	1	4
		Ribosome biogenesis protein Nop10	TK1101	0.0087	2.5	2	2	1	2	0	0	4		1	1	1	3	1	0	4
		Archaeal flagella-related protein D, internal insertion	TK0044	0.00063	INF	0	5	0	0	0	0	3		0	1	0	1	1	1	3
		V-type ATP synthase subunit C	TK1600	0.0087	2.5	2	3	0	1	1	0	3		1	1	0	2	1	0	3
		ABC-type iron(III) transport system, periplasmic component	TK0570	0.04	3	1	2	0	0	1	0	2		1	1	0	2	0	0	2
		Acetate--CoA ligase (ADP-forming)	TK0944	0.04	3	1	2	0	1	0	0	2		1	1	0	2	0	0	2
		Ferredoxin 2	TK1087	0.04	3	0	3	0	1	0	0	1		0	1	0	1	0	0	1

## Sheet: TK1123
TK1123, OGOR
						Sample99	Sample100	Sample101	Sample19	Sample124	Sample20
		Identified Proteins (710)	Gene No.	Fisher's Exact Test (p-value): *(p < 0.00155)	Fold Change by Category	Tagged1	Tagged2	Tagged3	Control1	Control2	Control3	Rank				Replicate count	<! 0.01	FC >4	Rank	Count	Rank5	Rank4	Rank3	Rank2
Notes:	ASWYTPS	Uncharacterized protein	TK0569	0.0069	34	4	27	3	0	0	1	5	1	1	1	3	1	1	5	57	13	20	11	13
Affinity Purified with Ni2+		tRNA(Met) cytidine acetyltransferase TmcA	TK0754	1e-05	INF	1	47	1	0	0	0	5	1	1	1	3	1	1	5
3 experimental biological replicates vs. 3 controls		Rubrerythrin-related protein	TK1056	0.004	INF	16	1	10	0	0	0	5	1	1	1	3	1	1	5
Fisher's Exact Test (p-value): *(p < 0.00155)		2-oxoacid:ferredoxin oxidoreductases, gamma subunit	TK1123	0.00028	INF	18	5	17	0	0	0	5	1	1	1	3	1	1	5
Benjamini-Hochberg Multiple Testing Correction		2-oxoacid:ferredoxin oxidoreductases, beta subunit	TK1124	0.00051	INF	16	1	20	0	0	0	5	1	1	1	3	1	1	5
p-value 0.01 - 0.05		2-oxoacid:ferredoxin oxidoreductases, alpha subunit	TK1125	1e-05	INF	43	1	43	0	0	0	5	1	1	1	3	1	1	5
p-value < 0.01		2-oxoacid:ferredoxin oxidoreductases, alpha subunit	TK1130	0.0049	INF	9	14	3	0	0	0	5	1	1	1	3	1	1	5
fold change 2 - <4		50S ribosomal protein L3	TK1542	0.0012	INF	3	29	1	0	0	0	5	1	1	1	3	1	1	5
fold change > 4		V-type ATP synthase alpha chain	TK1602	0.0049	INF	3	22	1	0	0	0	5	1	1	1	3	1	1	5
		Vitamin B12-dependent ribonucleotide reductase	TK1736	0.0011	15	6	67	4	2	0	3	5	1	1	1	3	1	1	5
		ABC-type dipeptide/oligopeptide transport system, probable periplasmic component	TK1804	0.007	17	4	43	3	0	0	3	5	1	1	1	3	1	1	5
		Membrane bound hydrogenase, NiFe-hydrogenase large subunit 2	TK2091	0.0091	INF	4	18	1	0	0	0	5	1	1	1	3	1	1	5
		Non-specific serine/threonine protein kinase	TK2250	0.0038	23	2	43	1	0	0	2	5	1	1	1	3	1	1	5
		Molybdenum cofactor biosynthesis protein B	TK0544	1e-05	2.6	66	140	39	42	24	30	4	1	1	1	3	1	0	4
		ABC-type transport system, probable periplasmic component	TK0657	0.04	24	4	18	2	0	0	1	4	1	1	1	3	0	1	4
		Predicted ATP-dependent endonuclease, OLD family	TK0773	0.021	INF	1	17	1	0	0	0	4	1	1	1	3	0	1	4
		Aldehyde ferredoxin oxidoreductase	TK0844	0.00034	INF	2	37	0	0	0	0	4	1	1	0	2	1	1	4
		Ornithine carbamoyltransferase	TK0871	0.025	INF	2	15	1	0	0	0	4	1	1	1	3	0	1	4
		S-layer protein	TK0895	0.029	7.9	21	66	8	5	0	7	4	1	1	1	3	0	1	4
		Uncharacterized protein	TK0900	0.038	INF	1	14	1	0	0	0	4	1	1	1	3	0	1	4
		Putative snRNP Sm-like protein	TK0976	0.00018	2.1	8	50	18	7	14	16	4	1	1	1	3	1	0	4
		DNA-directed RNA polymerase subunit	TK1076	0.0026	INF	1	28	0	0	0	0	4	1	1	0	2	1	1	4
		30S ribosomal protein S7	TK1077	0.048	23	2	18	3	0	0	1	4	1	1	1	3	0	1	4
		DNA-directed RNA polymerase subunit beta	TK1083	0.0012	26	3	50	0	1	0	1	4	1	1	0	2	1	1	4
		2-oxoacid: ferredoxin oxidoreductase, delta subunit	TK1131	0.038	INF	7	2	7	0	0	0	4	1	1	1	3	0	1	4
		30S ribosomal protein S3Ae	TK1254	0.031	INF	5	11	1	0	0	0	4	1	1	1	3	0	1	4
		Phosphoenolpyruvate synthase	TK1292	0.0018	INF	2	29	0	0	0	0	4	1	1	0	2	1	1	4
		Probable tRNA pseudouridine synthase B	TK1509	0.034	25	2	22	1	0	0	1	4	1	1	1	3	0	1	4
		V-type ATP synthase beta chain	TK1603	0.02	28	1	25	2	0	0	1	4	1	1	1	3	0	1	4
		ABC-type dipeptide/oligopeptide transport system, ATPase component	TK1800	0.024	27	2	24	1	0	0	1	4	1	1	1	3	0	1	4
		Probable formate dehydrogenase, alpha subunit	TK2076	0.00034	2.5	49	44	44	16	13	26	4	1	1	1	3	1	0	4
		Enolase	TK2106	0.017	INF	3	16	1	0	0	0	4	1	1	1	3	0	1	4
		tRNA-splicing endonuclease	TK2215	0.042	15	4	25	2	2	0	0	4	1	1	1	3	0	1	4
		Uncharacterized protein	TK0467	0.047	INF	1	14	0	0	0	0	3	1	1	0	2	0	1	3
		Diadenylate cyclase	TK0510	0.038	2	12	3	5	2	0	8	3	1	1	1	3	0	0	3
		ABC-type iron(III) transport system, periplasmic component	TK0570	0.025	INF	1	17	0	0	0	0	3	1	1	0	2	0	1	3
		Uncharacterized protein	TK1046	0.047	INF	2	13	0	0	0	0	3	1	1	0	2	0	1	3
		Membrane bound hydrogenase, NiFe-hydrogenase large subunit 2	TK1215	1e-05	INF	0	54	0	0	0	0	3	0	1	0	1	1	1	3
		Membrane bound hydrogenase, NiFe-hydrogenase large subunit 1	TK1216	0.025	INF	1	17	0	0	0	0	3	1	1	0	2	0	1	3
		Probable translation initiation factor IF-2	TK1305	0.038	INF	2	14	0	0	0	0	3	1	1	0	2	0	1	3
		DNA primase DnaG	TK1410	0.03	2.8	11	51	10	10	2	14	3	1	1	1	3	0	0	3
		50S ribosomal protein L1	TK1417	0.031	INF	0	16	1	0	0	0	3	0	1	1	2	0	1	3
		Predicted dehydrogenase	TK1557	0.019	2.6	11	45	9	10	7	8	3	1	1	1	3	0	0	3
		DNA-directed RNA polymerase subunit A''	TK1699	0.017	INF	1	19	0	0	0	0	3	1	1	0	2	0	1	3
		DNA polymerase	TK0001	0.017	INF	0	20	0	0	0	0	2	0	1	0	1	0	1	2
		N-acetyltransferase, GNAT family	TK0125	0.047	INF	0	15	0	0	0	0	2	0	1	0	1	0	1	2
		Predicted membrane protease subunit, stomatin/prohibitin homolog	TK0348	0.047	INF	0	15	0	0	0	0	2	0	1	0	1	0	1	2
		RNA-splicing ligase RtcB	TK0358	0.021	INF	0	19	0	0	0	0	2	0	1	0	1	0	1	2
		Prolyl endopeptidase	TK0423	0.038	INF	0	16	0	0	0	0	2	0	1	0	1	0	1	2
		Aspartate--tRNA(Asp) ligase	TK0492	0.031	INF	0	17	0	0	0	0	2	0	1	0	1	0	1	2
		S-adenosylmethionine synthase	TK0545	0.021	INF	0	19	0	0	0	0	2	0	1	0	1	0	1	2
		CDC48/VCP homolog, AAA superfamily	TK0669	0.047	INF	0	15	0	0	0	0	2	0	1	0	1	0	1	2
		Predicted ATPase, AAA superfamily, containing PIN and KH nucleic acid-binding domains	TK0953	0.038	INF	0	16	0	0	0	0	2	0	1	0	1	0	1	2
		Uncharacterized protein	TK1186	0.047	INF	0	15	0	0	0	0	2	0	1	0	1	0	1	2
		Probable glycine dehydrogenase (decarboxylating) subunit 2	TK1379	0.031	INF	0	17	0	0	0	0	2	0	1	0	1	0	1	2
		50S ribosomal protein L30	TK1520	0.038	INF	0	16	0	0	0	0	2	0	1	0	1	0	1	2
		Archaeosine synthase subunit alpha	TK2156	0.047	INF	0	15	0	0	0	0	2	0	1	0	1	0	1	2
						Sample102	Sample103	Sample104	Sample126	Sample23	Sample-49
		Identified Proteins (677)	Gene No.	Fisher's Exact Test (p-value): *(p < 0.01086)	Fold Change by Category	Tagged1	Tagged2	Tagged3	Control1	Control2	Control3	Rank				Replicate count	<! 0.01	FC >4	Rank	Count	Rank5	Rank4	Rank3	Rank2
Notes:	ASWYTP	Formate-dependent phosphoribosylglycinamide formyltransferase	TK0207	1e-05	21	6	7	8	1	0	0	5	1	1	1	3	1	1	5	53	19	17	17	0
Affinity Purified with Ni2+		Amidophosphoribosyltransferase	TK0211	1e-05	4.2	16	16	19	7	5	0	5	1	1	1	3	1	1	5
3 experimental biological replicates vs. 3 controls		Superoxide reductase	TK0525	0.007	INF	2	2	3	0	0	0	5	1	1	1	3	1	1	5
Fisher's Exact Test (p-value): *(p < 0.01086)		Predicted ATP-dependent endonuclease, OLD family	TK0773	1e-05	6.2	11	13	13	5	1	0	5	1	1	1	3	1	1	5
Benjamini-Hochberg Multiple Testing Correction		Putative 5-methylcytosine restriction system, GTPase subunit	TK0795	0.001	5.7	4	5	8	3	0	0	5	1	1	1	3	1	1	5
p-value 0.01 - 0.05		Saccharopine reductase	TK0875	1e-05	INF	5	8	13	0	0	0	5	1	1	1	3	1	1	5
p-value < 0.01		Rubrerythrin-related protein	TK1056	1e-05	24	45	50	70	6	1	0	5	1	1	1	3	1	1	5
fold change 2 - 4		2-oxoacid:ferredoxin oxidoreductases, gamma subunit	TK1123	1e-05	23	40	53	69	7	0	0	5	1	1	1	3	1	1	5
fold change > 4		2-oxoacid:ferredoxin oxidoreductases, beta subunit	TK1124	1e-05	50	68	82	98	5	0	0	5	1	1	1	3	1	1	5
		2-oxoacid:ferredoxin oxidoreductases, alpha subunit	TK1125	1e-05	45	172	180	229	12	1	0	5	1	1	1	3	1	1	5
		2-oxoacid:ferredoxin oxidoreductases, gamma subunit	TK1126	1e-05	30	7	11	12	1	0	0	5	1	1	1	3	1	1	5
		2-oxoacid:ferredoxin oxidoreductases, beta subunit	TK1129	1e-05	7	12	20	17	6	1	0	5	1	1	1	3	1	1	5
		2-oxoacid:ferredoxin oxidoreductases, alpha subunit	TK1130	1e-05	5.7	17	20	26	9	2	0	5	1	1	1	3	1	1	5
		2-oxoacid: ferredoxin oxidoreductase, delta subunit	TK1131	1e-05	INF	20	18	25	0	0	0	5	1	1	1	3	1	1	5
		Cysteine synthase	TK1687	0.0051	10	1	5	4	1	0	0	5	1	1	1	3	1	1	5
		FeS_assembly_P domain-containing protein	TK1693	0.0034	INF	1	5	2	0	0	0	5	1	1	1	3	1	1	5
		Xanthine/guanine phosphoribosyltransferase	TK1737	0.0055	6	2	5	5	2	0	0	5	1	1	1	3	1	1	5
		Uncharacterized protein	TK1744	1e-05	INF	4	8	9	0	0	0	5	1	1	1	3	1	1	5
		Uncharacterized protein	TK2030	0.00083	INF	1	4	5	0	0	0	5	1	1	1	3	1	1	5
		Uncharacterized protein	TK0011	1e-05	2	24	34	33	15	22	9	4	1	1	1	3	1	0	4
		Uncharacterized protein	TK0022	0.032	7	2	1	4	1	0	0	4	1	1	1	3	0	1	4
		Nucleotidyltransferase, fused to N-terminal DNA-binding domain	TK0063	0.0029	2.7	7	7	13	4	4	2	4	1	1	1	3	1	0	4
		Indolepyruvate oxidoreductase subunit IorA	TK0136	1e-05	2.4	15	21	26	20	6	0	4	1	1	1	3	1	0	4
		GMP synthase [glutamine-hydrolyzing] subunit A	TK0190	0.0004	2.7	13	16	9	6	8	0	4	1	1	1	3	1	0	4
		TatD-related deoxyribonuclease	TK0317	0.007	INF	0	3	4	0	0	0	4	0	1	1	2	1	1	4
		Glyceraldehyde 3-phosphate phosphatase	TK0477	1e-05	2.3	17	25	31	15	16	1	4	1	1	1	3	1	0	4
		Peroxiredoxin	TK0537	0.0051	2.3	7	10	13	11	2	0	4	1	1	1	3	1	0	4
		ABC-type iron(III) transport system, periplasmic component	TK0570	0.017	5	3	2	5	0	2	0	4	1	1	1	3	0	1	4
		ABC-type transport system, probable periplasmic component	TK0657	0.0027	3	7	6	11	6	1	1	4	1	1	1	3	1	0	4
		Peroxiredoxin, AhpC/TSA family	TK0815	0.007	INF	0	4	3	0	0	0	4	0	1	1	2	1	1	4
		Putative snRNP Sm-like protein	TK0976	1e-05	2.1	33	23	32	8	13	21	4	1	1	1	3	1	0	4
		Predicted AP endonuclease	TK1165	1e-05	2	27	33	36	23	22	2	4	1	1	1	3	1	0	4
		Glucosamine-1-phosphate N-acetyltransferase	TK1188	0.015	4	2	7	3	3	0	0	4	1	1	1	3	0	1	4
		50S ribosomal protein L18e	TK1502	0.032	7	1	3	3	1	0	0	4	1	1	1	3	0	1	4
		ABC-type dipeptide/oligopeptide transport system, permease component	TK1803	0.015	4	4	3	5	0	2	1	4	1	1	1	3	0	1	4
		ABC-type dipeptide/oligopeptide transport system, probable periplasmic component	TK1804	1e-05	3.5	20	28	26	12	8	1	4	1	1	1	3	1	0	4
		Arginase	TK0240	0.022	2.7	4	5	7	2	4	0	3	1	1	1	3	0	0	3
		ATPase involved in chromosome partitioning, ParA/MinD family	TK0349	0.029	INF	3	2	0	0	0	0	3	1	1	0	2	0	1	3
		Cupin_2 domain-containing protein	TK0503	0.032	7	4	0	3	0	1	0	3	1	0	1	2	0	1	3
		tRNA(Ile2) 2-agmatinylcytidine synthetase TiaS	TK0553	0.014	2	6	8	16	14	1	0	3	1	1	1	3	0	0	3
		Uncharacterized protein	TK0744	0.018	2.6	6	6	6	4	1	2	3	1	1	1	3	0	0	3
		L-threonine 3-dehydrogenase	TK0916	0.026	2	10	6	8	10	2	0	3	1	1	1	3	0	0	3
		Acetate--CoA ligase (ADP-forming)	TK0944	0.032	7	0	2	5	1	0	0	3	0	1	1	2	0	1	3
		Prefoldin subunit alpha 1	TK1005	0.029	INF	1	0	4	0	0	0	3	1	0	1	2	0	1	3
		Uncharacterized protein	TK1046	0.025	3.7	2	4	5	2	1	0	3	1	1	1	3	0	0	3
		50S ribosomal protein L12	TK1415	0.014	2.8	7	1	9	2	3	1	3	1	1	1	3	0	0	3
		NADH:polysulfide oxidoreductase	TK1481	0.02	2.2	6	7	9	7	3	0	3	1	1	1	3	0	0	3
		V-type ATP synthase beta chain	TK1603	0.027	2.8	4	5	5	1	4	0	3	1	1	1	3	0	0	3
		ABC-type dipeptide/oligopeptide transport system, ATPase component	TK1800	0.041	3.3	3	3	4	3	0	0	3	1	1	1	3	0	0	3
		ABC-type dipeptide/oligopeptide transport system, ATPase component	TK1801	0.042	2.6	3	5	5	3	2	0	3	1	1	1	3	0	0	3
		Probable lipoprotein releasing system, ATP-binding protein	TK1859	0.011	2.2	12	7	9	9	4	0	3	1	1	1	3	0	0	3
		Cytosolic NiFe-hydrogenase, beta subunit	TK2072	0.032	2.2	6	6	6	6	2	0	3	1	1	1	3	0	0	3
		Uncharacterized protein	TK2198	0.022	2.7	5	3	8	2	4	0	3	1	1	1	3	0	0	3

## Sheet: TK1129
TK1129, OGOR
						Sample131	Sample132	Sample133	Sample123	Sample69	Sample149
		Identified Proteins (822)	Gene No.	Fisher's Exact Test (p-value): *(p < 0.00809)	Fold Change by Category	Tagged1	Tagged2	Tagged3	Control1	Control2	Control3	Rank				Replicate count	<! 0.01	FC >4	Rank	Count	Rank5	Rank4	Rank3	Rank2
Notes:	ASWYTPS	Xanthine/uracilpermease	TK0157	0.0065	9	3	3	3	1	0	0	5	1	1	1	3	1	1	5	95	25	49	21	0
Affinity Purified with Ni2+		S-layer-like array protein	TK0164	1e-05	INF	6	2	7	0	0	0	5	1	1	1	3	1	1	5
3 experimental biological replicates vs. 3 controls		Uncharacterized protein	TK0166	1e-05	4.3	10	9	7	4	2	0	5	1	1	1	3	1	1	5
Fisher's Exact Test (p-value): *(p < 0.00809)		Phosphonate matabolism protein PhnP homolog, metallo-beta-lactamase superfamily	TK0288	0.0098	4	2	5	5	2	1	0	5	1	1	1	3	1	1	5
Benjamini-Hochberg Multiple Testing Correction		Uncharacterized protein	TK0467	1e-05	6.9	15	10	23	5	2	0	5	1	1	1	3	1	1	5
p-value 0.01 - 0.05		Uncharacterized protein	TK0487	1e-05	INF	6	4	7	0	0	0	5	1	1	1	3	1	1	5
p-value < 0.01		Hypothetical membrane protein, conserved, containing DUF11 domain	TK0493	0.00029	6	6	9	3	3	0	0	5	1	1	1	3	1	1	5
fold change 2 - <4		Oligosaccharyl transferase	TK0810	0.00043	13	2	6	5	1	0	0	5	1	1	1	3	1	1	5
fold change > 4		Probable vitamin B12 transport protein	TK0865	0.00098	7	5	5	4	2	0	0	5	1	1	1	3	1	1	5
		Uncharacterized protein	TK0930	1e-05	5.5	12	14	18	3	3	2	5	1	1	1	3	1	1	5
		2-oxoacid:ferredoxin oxidoreductases, gamma subunit	TK1126	1e-05	18	14	22	19	3	0	0	5	1	1	1	3	1	1	5
		2-oxoacid:ferredoxin oxidoreductases, beta subunit	TK1129	1e-05	7.6	39	64	41	8	6	5	5	1	1	1	3	1	1	5
		2-oxoacid:ferredoxin oxidoreductases, alpha subunit	TK1130	1e-05	5.2	48	57	42	12	7	9	5	1	1	1	3	1	1	5
		Predicted acetyltransferase, isoleucine patch superfamily	TK1174	0.0063	5.5	4	4	3	0	2	0	5	1	1	1	3	1	1	5
		Uncharacterized protein	TK1463	1e-05	8.3	5	9	11	2	1	0	5	1	1	1	3	1	1	5
		Hypothetical membrane protein, conserved	TK1577	0.0017	11	4	4	3	1	0	0	5	1	1	1	3	1	1	5
		ABC-type multidrug transport system, ATPase component	TK1579	1e-05	5.4	8	11	8	4	1	0	5	1	1	1	3	1	1	5
		Protein-export membrane protein SecF	TK1593	0.0033	10	5	3	2	1	0	0	5	1	1	1	3	1	1	5
		V-type ATP synthase subunit I	TK1597	0.0018	6.5	6	5	2	2	0	0	5	1	1	1	3	1	1	5
		Exosome complex component Rrp41	TK1634	0.0033	10	3	4	3	1	0	0	5	1	1	1	3	1	1	5
		Xanthine/guanine phosphoribosyltransferase	TK1737	0.00015	5.2	9	8	4	0	3	1	5	1	1	1	3	1	1	5
		Amylopullulanase, GH57 family	TK1774	0.0063	5.5	3	3	5	2	0	0	5	1	1	1	3	1	1	5
		tRNA/rRNA cytosine-C5-methylase, NOL1/NOP2/Sun family	TK1935	1e-05	6.2	12	38	12	3	5	2	5	1	1	1	3	1	1	5
		Uncharacterized protein	TK1950	0.0017	11	2	3	6	1	0	0	5	1	1	1	3	1	1	5
		Uncharacterized protein	TK2283	0.0033	10	3	2	5	0	1	0	5	1	1	1	3	1	1	5
		Uncharacterized protein	TK0011	0.0033	2.1	11	11	11	11	5	0	4	1	1	1	3	1	0	4
		Hypothetical membrane protein, conserved	TK0025	0.021	4.5	3	2	4	2	0	0	4	1	1	1	3	0	1	4
		TATA-box-binding protein	TK0132	0.037	4	3	3	2	1	1	0	4	1	1	1	3	0	1	4
		Hypothetical membrane protein	TK0162	0.023	INF	2	1	2	0	0	0	4	1	1	1	3	0	1	4
		Amidophosphoribosyltransferase	TK0211	0.00037	2.2	13	16	15	12	8	0	4	1	1	1	3	1	0	4
		Imidazoleglycerol-phosphate dehydratase	TK0245	0.023	INF	1	2	2	0	0	0	4	1	1	1	3	0	1	4
		Acetyl-CoA synthetase I (NDP forming), beta subunit	TK0465	0.023	INF	2	2	1	0	0	0	4	1	1	1	3	0	1	4
		Metallophosphoesterase, calcineurin superfamily	TK0547	0.00049	2.7	8	13	11	8	4	0	4	1	1	1	3	1	0	4
		tRNA(Ile2) 2-agmatinylcytidine synthetase TiaS	TK0553	1e-05	2.2	26	32	21	12	11	13	4	1	1	1	3	1	0	4
		Uncharacterized protein	TK0569	1e-05	2.5	14	16	18	9	4	6	4	1	1	1	3	1	0	4
		ABC-type iron(III) transport system, periplasmic component	TK0570	0.003	2.5	9	6	10	7	3	0	4	1	1	1	3	1	0	4
		Metallophosphoesterase, calcineurin superfamily	TK0574	1e-05	3.4	10	16	11	9	2	0	4	1	1	1	3	1	0	4
		Hypothetical membrane protein	TK0596	0.049	INF	1	2	1	0	0	0	4	1	1	1	3	0	1	4
		ABC-type transport system, probable periplasmic component	TK0657	1e-05	3.2	18	15	12	7	5	2	4	1	1	1	3	1	0	4
		ABC-type multidrug transport system, ATPase component	TK0694	0.049	INF	2	1	1	0	0	0	4	1	1	1	3	0	1	4
		ABC-type iron(III)-siderophore transport system, periplasmic component fused to N-terminal uncharacterized domain	TK0706	1e-05	3.8	12	13	9	6	2	1	4	1	1	1	3	1	0	4
		ABC-type molybdate transport system, periplasmic component	TK0717	0.011	INF	1	1	4	0	0	0	4	1	1	1	3	0	1	4
		Iron-molybdenum cofactor-binding protein	TK0724	0.045	6	2	2	2	0	1	0	4	1	1	1	3	0	1	4
		Glycerol-1-phosphate dehydrogenase [NAD(P)+]	TK0789	0.00062	2.7	13	10	7	6	3	2	4	1	1	1	3	1	0	4
		Uncharacterized protein	TK0879	0.012	5	2	4	4	1	1	0	4	1	1	1	3	0	1	4
		50S ribosomal protein L37e	TK0975	0.049	INF	1	2	1	0	0	0	4	1	1	1	3	0	1	4
		Oxaloacetate decarboxylase, alpha subunit	TK0990	0.012	5	4	5	1	2	0	0	4	1	1	1	3	0	1	4
		Hypothetical membrane protein	TK1024	0.049	INF	1	2	1	0	0	0	4	1	1	1	3	0	1	4
		Cyclic 2,3-diphosphoglycerate synthetase	TK1039	1e-05	2	25	33	20	12	17	10	4	1	1	1	3	1	0	4
		Rubrerythrin-related protein	TK1056	0.001	2.1	13	17	10	7	6	6	4	1	1	1	3	1	0	4
		2-oxoacid: ferredoxin oxidoreductase, delta subunit	TK1131	1e-05	3.4	13	17	7	4	4	3	4	1	1	1	3	1	0	4
		Membrane bound hydrogenase, MbxH' subunit	TK1219	0.012	5	4	3	3	1	1	0	4	1	1	1	3	0	1	4
		Uncharacterized protein	TK1245	0.0083	2.8	5	3	9	3	3	0	4	1	1	1	3	1	0	4
		Hypothetical membrane protein, conserved	TK1302	0.023	INF	2	2	1	0	0	0	4	1	1	1	3	0	1	4
		Cell division protein FtsZ 1	TK1421	0.0051	3	9	4	5	1	4	1	4	1	1	1	3	1	0	4
		Protein translocase subunit SecY	TK1518	0.0023	3.6	7	8	3	3	1	1	4	1	1	1	3	1	0	4
		V-type ATP synthase alpha chain	TK1602	0.00075	3.1	8	9	8	5	3	0	4	1	1	1	3	1	0	4
		V-type ATP synthase beta chain	TK1603	0.0018	2.4	9	13	7	8	4	0	4	1	1	1	3	1	0	4
		V-type ATP synthase subunit D	TK1604	0.021	4.5	3	3	3	2	0	0	4	1	1	1	3	0	1	4
		Methylmalonyl-CoA decarboxylase, alpha subunit	TK1622	1e-05	3.6	9	12	8	5	2	1	4	1	1	1	3	1	0	4
		ABC-type dipeptide/oligopeptide transport system, permease component	TK1802	0.00038	2.6	9	13	12	8	3	2	4	1	1	1	3	1	0	4
		ABC-type dipeptide/oligopeptide transport system, permease component	TK1803	0.00045	3.2	9	9	8	5	2	1	4	1	1	1	3	1	0	4
		Peptidase_M1 domain-containing protein	TK1873	0.049	INF	1	2	1	0	0	0	4	1	1	1	3	0	1	4
		Uncharacterized protein	TK1953	0.045	6	2	3	1	1	0	0	4	1	1	1	3	0	1	4
		Hypothetical membrane protein, conserved, containing TPR-repeat domains	TK1972	0.00043	13	3	10	0	1	0	0	4	1	1	0	2	1	1	4
		Ferredoxin 3	TK2012	0.00015	2.8	12	15	9	11	0	2	4	1	1	1	3	1	0	4
		Membrane bound hydrogenase, MbhC subunit	TK2082	0.037	4	3	3	2	1	1	0	4	1	1	1	3	0	1	4
		Membrane bound hydrogenase, MbhI subunit	TK2088	0.0051	INF	4	3	0	0	0	0	4	1	1	0	2	1	1	4
		Membrane bound hydrogenase, NiFe-hydrogenase small subunit	TK2089	0.00015	2.8	12	15	9	11	0	2	4	1	1	1	3	1	0	4
		Membrane bound hydrogenase, 4Fe-4S cluster-binding subunit	TK2093	0.00053	2	19	23	9	14	11	1	4	1	1	1	3	1	0	4
		Methyl-accepting chemotaxis protein	TK2147	0.011	INF	2	2	2	0	0	0	4	1	1	1	3	0	1	4
		Proteasome subunit beta 2	TK2207	0.049	INF	1	2	1	0	0	0	4	1	1	1	3	0	1	4
		tRNA-splicing endonuclease	TK2215	1e-05	2.3	14	17	20	12	10	0	4	1	1	1	3	1	0	4
		Predicted permease, major facilitator superfamily	TK2266	0.049	INF	1	2	1	0	0	0	4	1	1	1	3	0	1	4
		Uncharacterized protein	TK0022	0.021	2.5	6	7	2	3	2	1	3	1	1	1	3	0	0	3
		Hypothetical membrane protein, conserved	TK0035	0.023	INF	0	2	3	0	0	0	3	0	1	1	2	0	1	3
		Probable formate dehydrogenase, alpha subunit	TK0214	0.049	INF	0	2	2	0	0	0	3	0	1	1	2	0	1	3
		Predicted membrane protease subunit, stomatin/prohibitin homolog	TK0348	0.021	2.1	8	5	6	5	3	1	3	1	1	1	3	0	0	3
		Protein archease	TK0361	0.011	INF	0	4	2	0	0	0	3	0	1	1	2	0	1	3
		Uncharacterized protein	TK0442	0.029	3.3	4	2	4	1	2	0	3	1	1	1	3	0	0	3
		ATPase, ParA/MinD family, containing ferredoxin domains	TK0701	0.049	INF	0	3	1	0	0	0	3	0	1	1	2	0	1	3
		ABC-type molybdate transport system, permease component	TK0718	0.022	3	3	5	4	4	0	0	3	1	1	1	3	0	0	3
		ABC-type multidrug transport system, ATPase component	TK0942	0.023	INF	3	0	2	0	0	0	3	1	0	1	2	0	1	3
		Fructose-bisphosphate aldolase class 1	TK0989	0.018	2	6	8	8	5	5	1	3	1	1	1	3	0	0	3
		Archaeal Lon protease	TK1264	0.049	INF	1	3	0	0	0	0	3	1	1	0	2	0	1	3
		tRNA (1-methyladenosine) methyltransferase	TK1328	1e-05	INF	0	0	98	0	0	0	3	0	0	1	1	1	1	3
		Ribonuclease J	TK1469	1e-05	28	0	28	0	0	1	0	3	0	1	0	1	1	1	3
		50S ribosomal protein L18	TK1522	0.021	2.5	2	3	10	2	2	2	3	1	1	1	3	0	0	3
		Archaeal/vacuolar-type H+-ATPase, subunit H	TK1596	0.013	3.2	5	6	2	3	1	0	3	1	1	1	3	0	0	3
		Glycosyltransferase, family 4	TK1723	0.049	INF	2	2	0	0	0	0	3	1	1	0	2	0	1	3
		Carbon-nitrogen hydrolase	TK1916	0.0051	INF	0	0	7	0	0	0	3	0	0	1	1	1	1	3
		Membrane bound hydrogenase, MbhH subunit	TK2087	0.017	3.7	3	3	5	2	1	0	3	1	1	1	3	0	0	3
		ABC-type multidrug transport system, ATPase component	TK2161	0.049	INF	3	1	0	0	0	0	3	1	1	0	2	0	1	3
		Hypothetical membrane protein	TK2201	0.049	INF	0	2	2	0	0	0	3	0	1	1	2	0	1	3
		30S ribosomal protein S17e	TK2292	0.048	3	1	2	6	1	1	1	3	1	1	1	3	0	0	3
						Sample134	Sample135	Sample136	Sample125	Sample150
		Identified Proteins (798)	Gene No.	Fisher's Exact Test (p-value): *(p < 0.00138)	Fold Change by Category	Tagged1	Tagged2	Tagged3	Control1	Control2	Rank					Replicate count	<! 0.01	FC >4	Rank	Count	Rank5	Rank4	Rank3	Rank2
Notes:	ASWYTP	UPF0173 metal-dependent hydrolase TK0141	TK0141	0.0062	6	7	5	6	1	3	5		1	1	1	3	1	1	5	49	15	22	12	0
Affinity Purified with Ni2+		Uncharacterized protein	TK0166	0.0022	INF	5	4	4	0	0	5		1	1	1	3	1	1	5
3 experimental biological replicates vs. 2 controls		Uncharacterized protein	TK0483	1e-05	8.1	16	15	16	1	9	5		1	1	1	3	1	1	5
Fisher's Exact Test (p-value): *(p < 0.00138)		Uncharacterized protein	TK0519	0.0077	9.7	8	9	6	0	2	5		1	1	1	3	1	1	5
Benjamini-Hochberg Multiple Testing Correction		Predicted ATP-dependent endonuclease, OLD family	TK0773	0.00022	4.8	25	23	23	0	13	5		1	1	1	3	1	1	5
p-value 0.01 - 0.05		Large helicase-related protein	TK1015	1e-05	5.9	24	21	24	0	9	5		1	1	1	3	1	1	5
p-value < 0.01		Rubrerythrin-related protein	TK1056	0.0021	8.9	8	7	9	0	2	5		1	1	1	3	1	1	5
fold change 2 - <4		2-oxoacid:ferredoxin oxidoreductases, gamma subunit	TK1126	1e-05	INF	8	8	8	0	0	5		1	1	1	3	1	1	5
fold change > 4		2-oxoacid:ferredoxin oxidoreductases, beta subunit	TK1129	1e-05	41	18	18	16	0	3	5		1	1	1	3	1	1	5
		2-oxoacid:ferredoxin oxidoreductases, alpha subunit	TK1130	1e-05	39	18	17	18	0	3	5		1	1	1	3	1	1	5
		2-oxoacid: ferredoxin oxidoreductase, delta subunit	TK1131	0.00017	11	5	6	5	0	2	5		1	1	1	3	1	1	5
		Uncharacterized protein	TK1394	0.0076	5.9	10	8	9	0	5	5		1	1	1	3	1	1	5
		Probable tRNA pseudouridine synthase B	TK1509	0.0003	4.2	16	19	18	0	13	5		1	1	1	3	1	1	5
		Uncharacterized protein	TK1663	0.00067	6.8	14	13	13	0	5	5		1	1	1	3	1	1	5
		tRNA-splicing endonuclease	TK2215	0.0044	4.2	7	6	6	0	5	5		1	1	1	3	1	1	5
		Uncharacterized protein	TK0011	0.041	4.1	7	7	6	0	4	4		1	1	1	3	0	1	4
		Indolepyruvate oxidoreductase subunit IorA	TK0136	0.022	4.2	11	12	13	0	8	4		1	1	1	3	0	1	4
		AMP phosphorylase	TK0352	0.00011	3	37	31	35	2	30	4		1	1	1	3	1	0	4
		Uncharacterized protein	TK0487	0.00021	INF	0	1	1	0	0	4		0	1	1	2	1	1	4
		Molybdenum cofactor biosynthesis protein B	TK0544	1e-05	3.8	18	14	16	4	12	4		1	1	1	3	1	0	4
		Metallophosphoesterase, calcineurin superfamily	TK0547	0.021	5.7	6	6	6	0	3	4		1	1	1	3	0	1	4
		tRNA(Ile2) 2-agmatinylcytidine synthetase TiaS	TK0553	0.0034	3.6	23	23	22	0	16	4		1	1	1	3	1	0	4
		NAD-dependent protein deacylase	TK0685	0.037	7.3	6	5	2	0	2	4		1	1	1	3	0	1	4
		Molybdopterin oxidoreductase, molybdopterin-binding subunit	TK0690	0.046	7	8	7	6	0	1	4		1	1	1	3	0	1	4
		Putative 5-methylcytosine restriction system, GTPase subunit	TK0795	0.028	6.2	8	10	8	0	3	4		1	1	1	3	0	1	4
		Type 2 DNA topoisomerase 6 subunit B	TK0799	0.0026	3	30	28	30	0	25	4		1	1	1	3	1	0	4
		Uncharacterized protein	TK0930	0.028	6.2	8	7	9	0	3	4		1	1	1	3	0	1	4
		Putative 5-methylcytosine restriction system, GTPase subunit	TK1009	0.002	3.1	36	35	35	0	31	4		1	1	1	3	1	0	4
		Ribonuclease Z	TK1114	0.012	5.1	12	12	11	0	6	4		1	1	1	3	0	1	4
		Uncharacterized protein	TK1304	0.03	INF	4	1	3	0	0	4		1	1	1	3	0	1	4
		tRNA (1-methyladenosine) methyltransferase	TK1328	0.023	13	5	1	5	0	1	4		1	1	1	3	0	1	4
		Uncharacterized protein	TK1376	0.023	INF	3	3	3	0	0	4		1	1	1	3	0	1	4
		Uncharacterized protein	TK1463	0.048	11	6	2	4	0	1	4		1	1	1	3	0	1	4
		Cysteine synthase	TK1687	0.041	INF	3	4	4	0	0	4		1	1	1	3	0	1	4
		Vitamin B12-dependent ribonucleotide reductase	TK1736	1e-05	2.6	102	93	98	2	80	4		1	1	1	3	1	0	4
		Uncharacterized protein	TK2030	0.03	INF	3	4	2	0	0	4		1	1	1	3	0	1	4
		Radical_SAM domain-containing protein	TK2160	0.019	6.7	12	2	8	0	3	4		1	1	1	3	0	1	4
		ABC-type transport system involved in Fe-S cluster assembly, ATPase component	TK0731	0.017	3.9	11	11	12	0	9	3		1	1	1	3	0	0	3
		Uncharacterized protein	TK0900	0.027	3.4	13	12	15	0	8	3		1	1	1	3	0	0	3
		Cyclic 2,3-diphosphoglycerate synthetase	TK1039	0.018	3.5	17	17	15	0	12	3		1	1	1	3	0	0	3
		Site-specific DNA-methyltransferase (adenine-specific)	TK1158	0.047	3.7	17	13	16	0	9	3		1	1	1	3	0	0	3
		Predicted ATPase, AAA superfamily	TK1314	0.026	3.9	11	10	9	0	7	3		1	1	1	3	0	0	3
		Uncharacterized protein	TK1329	0.031	3.4	10	9	9	0	9	3		1	1	1	3	0	0	3
		Predicetd ATPase	TK1549	0.012	3	16	12	15	1	13	3		1	1	1	3	0	0	3
		Ribosome maturation protein SDO1 homolog	TK1636	0.048	2.6	17	17	18	0	17	3		1	1	1	3	0	0	3
		DNA polymerase II large subunit	TK1903	0.025	2.8	25	25	30	0	24	3		1	1	1	3	0	0	3
		LTD domain-containing protein	TK2178	0.041	INF	6	0	5	0	0	3		1	0	1	2	0	1	3
		Non-specific serine/threonine protein kinase	TK2250	0.027	3	18	15	16	0	10	3		1	1	1	3	0	0	3
		Anaerobic ribonucleoside-triphosphate reductase	TK2298	0.026	3.9	12	12	11	0	8	3		1	1	1	3	0	0	3

## Sheet: TK1130
TK1130, OGOR
						Sample81	Sample82	Sample83	Sample123	Sample69	Sample149
		Identified Proteins (697)	Alternate ID	Fisher's Exact Test (p-value): *(p < 0.001000)	Fold Change by Category	Tagged1	Tagged2	Tagged3	Control1	Control2	Control3	Rank				Replicate count	<! 0.01	FC >4	Rank	Count	Rank5	Rank4	Rank3	Rank2
Notes:	ASWYTPS	TPR_REGION domain-containing protein	TK0947	0.009	6	5	3	4	0	2	0	5	1	1	1	3	1	1	5	19	3	9	7	0
Affinity Purified with Ni2+		2-oxoacid:ferredoxin oxidoreductases, gamma subunit	TK1126	1e-05	11	11	11	10	0	3	0	5	1	1	1	3	1	1	5
3 experimental biological replicates vs. 3 controls		2-oxoacid:ferredoxin oxidoreductases, beta subunit	TK1129	1e-05	5.6	32	34	30	5	6	6	5	1	1	1	3	1	1	5
Fisher's Exact Test (p-value): *(p < 0.001000)		Methylmalonyl-CoA epimerase	TK0330	0.041	4.5	4	2	3	1	1	0	4	1	1	1	3	0	1	4
Benjamini-Hochberg Multiple Testing Correction		Superoxide reductase	TK0525	0.043	7	3	2	2	0	0	1	4	1	1	1	3	0	1	4
p-value 0.01 - 0.05		tRNA(Ile2) 2-agmatinylcytidine synthetase TiaS	TK0553	0.007	1.8	21	19	22	13	10	11	4	1	1	1	3	1	0	4
p-value < 0.01		Acetate--CoA ligase (ADP-forming)	TK0665	0.00018	2.8	22	8	20	10	5	3	4	1	1	1	3	1	0	4
fold change 2 - <4		Uncharacterized protein	TK0733	0.037	INF	1	2	2	0	0	0	4	1	1	1	3	0	1	4
fold change ≥ 4		Rubrerythrin-related protein	TK1056	0.0088	2.2	14	14	9	6	5	6	4	1	1	1	3	1	0	4
*FC minimum limit decreased to 1.8 to include another subunit of OGOR, TK1124.		2-oxoacid:ferredoxin oxidoreductases, alpha subunit	TK1130	1e-05	3.4	21	35	30	8	10	7	4	1	1	1	3	1	0	4
		2-oxoacid: ferredoxin oxidoreductase, delta subunit	TK1131	0.0046	2.8	7	12	9	3	3	4	4	1	1	1	3	1	0	4
		Radical_SAM domain-containing protein	TK2160	0.00036	2.1	9	10	54	9	10	15	4	1	1	1	3	1	0	4
		Uncharacterized protein	TK0124	0.043	2.8	5	5	4	1	0	4	3	1	1	1	3	0	0	3
		Rubrerythrin-related protein, fused to C-terminal DUF835 domain	TK0316	0.019	2.6	7	3	11	1	2	5	3	1	1	1	3	0	0	3
		Uncharacterized protein	TK0648	0.027	2.2	12	3	11	2	4	6	3	1	1	1	3	0	0	3
		Uncharacterized protein	TK0900	0.036	1.8	15	11	13	7	11	4	3	1	1	1	3	0	0	3
		2-oxoacid:ferredoxin oxidoreductases, beta subunit	TK1124	0.048	1.8	11	11	9	7	4	6	3	1	1	1	3	0	0	3
		Uncharacterized protein	TK1202	0.048	1.8	9	11	11	3	9	5	3	1	1	1	3	0	0	3
		1,4-alpha-glucan branching enzyme TK1436	TK1436	0.033	3.2	6	2	5	1	1	2	3	1	1	1	3	0	0	3
						Sample84	Sample85	Sample86	Sample125	Sample150
		Identified Proteins (758)	Alternate ID	Fisher's Exact Test (p-value): *(p < 0.00046)	Fold Change by Category	Tagged1	Tagged2	Tagged3	Control1	Control2	Rank					Replicate count	<! 0.01	FC >4	Rank	Count	Rank5	Rank4	Rank3	Rank2
Notes:	ASWYTP	RNA-splicing ligase RtcB	TK0358	0.0072	4.2	33	24	13	0	11	5		1	1	1	3	1	1	5	16	7	6	3	0
Affinity Purified with Ni2+		Uncharacterized protein	TK0483	0.0017	4.3	32	27	37	1	14	5		1	1	1	3	1	1	5
3 experimental biological replicates vs. 2 controls		Rubrerythrin-related protein	TK1056	0.0077	7.6	11	11	12	0	3	5		1	1	1	3	1	1	5
Fisher's Exact Test (p-value): *(p < 0.00046)		2-oxoacid:ferredoxin oxidoreductases, gamma subunit	TK1126	1e-05	INF	6	10	16	0	0	5		1	1	1	3	1	1	5
Benjamini-Hochberg Multiple Testing Correction		2-oxoacid:ferredoxin oxidoreductases, beta subunit	TK1129	1e-05	22	24	32	44	0	3	5		1	1	1	3	1	1	5
p-value 0.01 - 0.05		2-oxoacid:ferredoxin oxidoreductases, alpha subunit	TK1130	1e-05	22	25	32	41	0	3	5		1	1	1	3	1	1	5
p-value < 0.01		Predicted transcription regulator, DUF118 helix-turn-helix family	TK1769	0.0047	4.2	27	28	26	0	13	5		1	1	1	3	1	1	5
fold change 2 - <4		UPF0173 metal-dependent hydrolase TK0141	TK0141	0.013	5.5	14	12	15	1	4	4		1	1	1	3	0	1	4
fold change ≥ 4		Predicted ATP-dependent endonuclease, OLD family	TK0773	0.0085	3.8	24	23	38	0	15	4		1	1	1	3	1	0	4
		Uncharacterized protein	TK1376	0.04	INF	5	2	4	0	0	4		1	1	1	3	0	1	4
		50S ribosomal protein L12	TK1415	0.046	11	1	8	7	0	1	4		1	1	1	3	0	1	4
		30S ribosomal protein S8	TK1526	0.014	6	9	13	14	0	4	4		1	1	1	3	0	1	4
		Vitamin B12-dependent ribonucleotide reductase	TK1736	0.0056	2.3	295	295	258	2	239	4		1	1	1	3	1	0	4
		Type 2 DNA topoisomerase 6 subunit B	TK0799	0.036	2.6	64	62	70	0	50	3		1	1	1	3	0	0	3
		Uncharacterized protein	TK1430	0.025	3.2	33	31	28	0	19	3		1	1	1	3	0	0	3
		Probable formate dehydrogenase, alpha subunit	TK2076	0.04	2.3	189	210	204	3	174	3		1	1	1	3	0	0	3

## Sheet: TK1215
TK1215, MBS
						Sample137	Sample138	Sample139	Sample71	Sample18	Sample-50
		Identified Proteins (519)	Gene No.	Fisher's Exact Test (p-value): *(p < 0.00337)	Fold Change by Category	Tagged1	Tagged2	Tagged3	Control1	Control2	Control3	Rank					Replicate count	<! 0.01	FC >4	Rank	Count	Rank5	Rank4	Rank3	Rank2	Rank1
Notes:	ASWYTPS	Flagellin B1	TK0038	0.008	6.5	3	8	2	0	0	2	5		1	1	1	3	1	1	5	53	11	19	16	6	1
Affinity Purified with Ni2+		Uncharacterized protein	TK0930	1e-05	14	39	29	32	1	1	5	5		1	1	1	3	1	1	5
3 experimental biological replicates vs. 3 controls		Predicted ATPase, AAA superfamily, containing PIN and KH nucleic acid-binding domains	TK0953	0.0011	4.3	21	4	1	0	0	6	5		1	1	1	3	1	1	5
Fisher's Exact Test (p-value): *(p < 0.00337)		2-oxoacid:ferredoxin oxidoreductases, beta subunit	TK1129	0.001	INF	8	2	1	0	0	0	5		1	1	1	3	1	1	5
Benjamini-Hochberg Multiple Testing Correction		Membrane bound hydrogenase, NiFe-hydrogenase large subunit 2	TK1215	1e-05	INF	109	30	26	0	0	0	5		1	1	1	3	1	1	5
p-value 0.01 - 0.05		Membrane bound hydrogenase, NiFe-hydrogenase large subunit 1	TK1216	1e-05	34	43	13	11	0	0	2	5		1	1	1	3	1	1	5
p-value < 0.01		tRNA (1-methyladenosine) methyltransferase	TK1328	0.0064	11	4	3	4	0	0	1	5		1	1	1	3	1	1	5
fold change 2 - 4		tRNA/rRNA cytosine-C5-methylase, NOL1/NOP2/Sun family	TK1935	1e-05	19	2	11	6	0	0	1	5		1	1	1	3	1	1	5
fold change > 4		Ferredoxin 3	TK2012	1e-05	INF	22	12	8	0	0	0	5		1	1	1	3	1	1	5
		Membrane bound hydrogenase, 4Fe-4S cluster-binding subunit	TK2093	1e-05	INF	22	12	8	0	0	0	5		1	1	1	3	1	1	5
		Fructose-1,6-bisphosphate aldolase/phosphatase	TK2164	0.0021	13	10	1	2	0	0	1	5		1	1	1	3	1	1	5
		Molybdate/tungstate-binding protein WtpA	TK0015	0.022	4.3	10	1	2	1	0	2	4		1	1	1	3	0	1	4
		Nucleotidyltransferase, fused to N-terminal DNA-binding domain	TK0063	0.007	3	16	7	4	3	3	3	4		1	1	1	3	1	0	4
		UPF0173 metal-dependent hydrolase TK0141	TK0141	0.0074	2.7	20	6	6	2	4	6	4		1	1	1	3	1	0	4
		Amidophosphoribosyltransferase	TK0211	0.0041	2.9	20	7	5	0	3	8	4		1	1	1	3	1	0	4
		Uncharacterized protein	TK0483	0.0019	2.4	44	4	5	3	5	14	4		1	1	1	3	1	0	4
		Flavin prenyltransferase UbiX	TK0509	0.0021	13	12	0	1	0	0	1	4		1	0	1	2	1	1	4
		Serine hydroxymethyltransferase	TK0528	0.0082	2.5	25	7	3	1	0	13	4		1	1	1	3	1	0	4
		Adenylosuccinate lyase	TK0561	0.0081	3.3	12	5	6	2	0	5	4		1	1	1	3	1	0	4
		ABC-type iron(III)-siderophore transport system, periplasmic component fused to N-terminal uncharacterized domain	TK0706	0.034	5	6	2	2	0	0	2	4		1	1	1	3	0	1	4
		Glycerol-1-phosphate dehydrogenase [NAD(P)+]	TK0789	0.021	5.5	7	1	3	1	0	1	4		1	1	1	3	0	1	4
		Type 2 DNA topoisomerase 6 subunit B	TK0799	0.0022	2	62	13	10	5	6	32	4		1	1	1	3	1	0	4
		S-layer protein	TK0895	0.00084	2	48	29	18	9	10	28	4		1	1	1	3	1	0	4
		Rubrerythrin-related protein	TK1056	0.024	INF	4	1	1	0	0	0	4		1	1	1	3	0	1	4
		2-oxoacid:ferredoxin oxidoreductases, alpha subunit	TK1130	0.013	6	9	2	1	0	0	2	4		1	1	1	3	0	1	4
		Predicted AP endonuclease	TK1165	1e-05	2.5	81	5	4	7	6	23	4		1	1	1	3	1	0	4
		Glycogen synthase	TK1768	0.0037	INF	8	0	1	0	0	0	4		1	0	1	2	1	1	4
		DNA polymerase II large subunit	TK1903	0.001	2.1	59	15	5	1	5	31	4		1	1	1	3	1	0	4
		Probable formate transporter	TK2079	0.024	INF	3	1	2	0	0	0	4		1	1	1	3	0	1	4
		Membrane bound hydrogenase, NiFe-hydrogenase small subunit	TK2089	1e-05	INF	19	0	8	0	0	0	4		1	0	1	2	1	1	4
		RecJ-like exonuclease, containing OB-fold nucleic acid-binding domains	TK0155	0.016	2.2	32	3	1	0	1	15	3		1	1	1	3	0	0	3
		Metallophosphoesterase, calcineurin superfamily	TK0574	0.002	INF	10	0	0	0	0	0	3		1	0	0	1	1	1	3
		Glycine--tRNA ligase	TK0978	0.038	2.8	9	6	2	0	0	6	3		1	1	1	3	0	0	3
		Translation initiation factor 2 subunit alpha	TK1100	0.013	3.6	14	3	1	1	1	3	3		1	1	1	3	0	0	3
		Phosphoglycerate kinase	TK1146	0.038	2.8	12	3	2	1	0	5	3		1	1	1	3	0	0	3
		Uncharacterized protein	TK1186	0.043	3	8	3	4	2	0	3	3		1	1	1	3	0	0	3
		Probable tRNA pseudouridine synthase B	TK1509	0.017	2.1	26	11	5	4	0	16	3		1	1	1	3	0	0	3
		V-type ATP synthase beta chain	TK1603	0.032	8	6	2	0	0	0	1	3		1	1	0	2	0	1	3
		Uncharacterized protein	TK1608	0.044	INF	4	1	0	0	0	0	3		1	1	0	2	0	1	3
		Translation initiation factor 2 subunit beta	TK1621	0.033	2.4	19	3	2	2	0	8	3		1	1	1	3	0	0	3
		Sugar-phosphate nucleotydyltransferase	TK1711	0.044	INF	4	1	0	0	0	0	3		1	1	0	2	0	1	3
		Predicted hydrolase, metallo-beta-lactamase superfamily	TK1778	0.021	5.5	10	1	0	0	0	2	3		1	1	0	2	0	1	3
		Probable lipoprotein releasing system, ATP-binding protein	TK1859	0.013	3.6	14	2	2	2	1	2	3		1	1	1	3	0	0	3
		Iron-molybdenum cofactor-binding protein	TK2016	0.024	INF	5	1	0	0	0	0	3		1	1	0	2	0	1	3
		4Fe-4S cluster-binding protein	TK2078	0.013	3.3	12	5	3	2	2	2	3		1	1	1	3	0	0	3
		Enolase	TK2106	0.032	3.5	8	4	2	2	1	1	3		1	1	1	3	0	0	3
		Predicted ATP-dependent endonuclease, OLD family	TK0773	0.024	2.5	23	2	0	0	1	9	2		1	1	0	2	0	0	2
		Uncharacterized protein	TK0879	0.044	INF	5	0	0	0	0	0	2		1	0	0	1	0	1	2
		Putative 5-methylcytosine restriction system, catalytic subunit	TK1010	0.044	INF	5	0	0	0	0	0	2		1	0	0	1	0	1	2
		Ribonuclease Z	TK1114	0.032	3.5	12	2	0	0	0	4	2		1	1	0	2	0	0	2
		Uncharacterized protein	TK1394	0.011	10	10	0	0	0	0	1	2		1	0	0	1	0	1	2
		Predicted transcription regulator, DUF118 helix-turn-helix family	TK1769	0.024	INF	6	0	0	0	0	0	2		1	0	0	1	0	1	2
		Leucine--tRNA ligase	TK1461	0.043	3	15	0	0	1	1	3	1		1	0	0	1	0	0	1
						Sample140	Sample141	Sample142	Sample126	Sample72	Sample22	Sample-49
		Identified Proteins (669)	Gene No.	Fisher's Exact Test (p-value): *(p < 0.00538)	Fold Change by Category	Tagged1	Tagged2	Tagged3	Control1	Control2	Control3	Control4	Rank				Replicate count	<! 0.01	FC >4	Rank	Count	Rank5	Rank4	Rank3	Rank2
Notes:	ASWYTP	Amidophosphoribosyltransferase	TK0211	1e-05	4	9	14	7	3	0	1	6	5	1	1	1	3	1	1	5	49	16	22	9	2
Affinity Purified with Ni2+		Predicted ATP-dependent endonuclease, OLD family	TK0773	1e-05	8	11	13	12	1	0	0	5	5	1	1	1	3	1	1	5
3 experimental biological replicates vs. 4 controls		Uncharacterized protein	TK0879	0.0028	INF	3	2	1	0	0	0	0	5	1	1	1	3	1	1	5
Fisher's Exact Test (p-value): *(p < 0.00538)		Uncharacterized protein	TK0930	1e-05	21	25	29	24	1	0	0	4	5	1	1	1	3	1	1	5
Benjamini-Hochberg Multiple Testing Correction		Membrane bound hydrogenase, NiFe-hydrogenase large subunit 2	TK1215	1e-05	67	51	51	48	0	0	0	3	5	1	1	1	3	1	1	5
p-value 0.01 - 0.05		Membrane bound hydrogenase, NiFe-hydrogenase large subunit 1	TK1216	1e-05	85	24	23	17	0	0	0	1	5	1	1	1	3	1	1	5
p-value < 0.01		50S ribosomal protein L12	TK1415	1e-05	4.3	5	16	5	3	1	2	2	5	1	1	1	3	1	1	5
fold change 2 - 4		50S ribosomal protein L1	TK1417	0.0097	4	2	5	2	2	0	0	1	5	1	1	1	3	1	1	5
fold change > 4		50S ribosomal protein L11	TK1418	0.00041	13	1	8	1	0	0	0	1	5	1	1	1	3	1	1	5
		50S ribosomal protein L18e	TK1502	0.0057	9.3	1	5	1	0	0	0	1	5	1	1	1	3	1	1	5
		Glycogen synthase	TK1768	1e-05	INF	6	11	2	0	0	0	0	5	1	1	1	3	1	1	5
		ABC-type dipeptide/oligopeptide transport system, permease component	TK1803	0.008	5.3	4	2	2	2	0	0	0	5	1	1	1	3	1	1	5
		Ferredoxin 3	TK2012	1e-05	8.3	8	12	11	5	0	0	0	5	1	1	1	3	1	1	5
		SAM-dependent methyltransferase, UPF0020 family	TK2045	1e-05	INF	1	26	69	0	0	0	0	5	1	1	1	3	1	1	5
		Membrane bound hydrogenase, NiFe-hydrogenase small subunit	TK2089	1e-05	7.5	7	12	9	5	0	0	0	5	1	1	1	3	1	1	5
		Membrane bound hydrogenase, 4Fe-4S cluster-binding subunit	TK2093	1e-05	8.3	8	12	11	5	0	0	0	5	1	1	1	3	1	1	5
		Molybdate/tungstate-binding protein WtpA	TK0015	0.006	3.2	2	5	5	2	0	0	3	4	1	1	1	3	1	0	4
		Flagellin B2	TK0039	0.0075	INF	2	3	0	0	0	0	0	4	1	1	0	2	1	1	4
		Flagellin B5	TK0042	0.0075	INF	2	3	0	0	0	0	0	4	1	1	0	2	1	1	4
		Nucleotidyltransferase, fused to N-terminal DNA-binding domain	TK0063	1e-05	3.7	10	10	8	4	1	2	3	4	1	1	1	3	1	0	4
		GMP synthase [glutamine-hydrolyzing] subunit A	TK0190	0.0063	2.1	7	5	7	7	0	0	5	4	1	1	1	3	1	0	4
		Uncharacterized protein	TK0350	0.02	INF	1	2	1	0	0	0	0	4	1	1	1	3	0	1	4
		CDC48/VCP homolog, AAA superfamily	TK0669	0.0021	2.7	6	7	5	3	0	0	6	4	1	1	1	3	1	0	4
		Universal stress protein	TK0881	0.02	INF	1	2	1	0	0	0	0	4	1	1	1	3	0	1	4
		L-threonine 3-dehydrogenase	TK0916	0.00069	2.6	8	7	8	2	0	0	10	4	1	1	1	3	1	0	4
		Acetate--CoA ligase (ADP-forming)	TK0944	0.013	8	3	1	2	0	0	0	1	4	1	1	1	3	0	1	4
		Ribosome biogenesis protein Nop10	TK1101	0.031	6.7	2	2	1	0	0	0	1	4	1	1	1	3	0	1	4
		Phosphoenolpyruvate synthase	TK1292	0.0004	2.6	7	12	6	1	0	0	12	4	1	1	1	3	1	0	4
		NAD(P)H sulfur oxidoreductase (CoA-dependent)	TK1299	1e-05	2.3	14	13	13	5	0	1	17	4	1	1	1	3	1	0	4
		Uncharacterized protein	TK1313	0.00013	2.5	12	9	9	1	1	1	13	4	1	1	1	3	1	0	4
		50S ribosomal protein L10	TK1416	0.00099	3.2	3	11	3	3	0	0	4	4	1	1	1	3	1	0	4
		50S ribosomal protein L30	TK1520	0.0031	3.5	1	10	2	0	0	1	4	4	1	1	1	3	1	0	4
		50S ribosomal protein L18	TK1522	0.0016	6.7	0	9	1	0	0	0	2	4	0	1	1	2	1	1	4
		50S ribosomal protein L6	TK1525	0.00088	3.6	1	14	1	0	0	0	6	4	1	1	1	3	1	0	4
		50S ribosomal protein L5	TK1528	0.037	4	1	4	1	1	0	0	1	4	1	1	1	3	0	1	4
		V-type ATP synthase subunit C	TK1600	0.017	4.7	2	3	2	0	0	1	1	4	1	1	1	3	0	1	4
		tRNA-splicing endonuclease	TK2215	1e-05	2.1	32	24	21	13	2	8	26	4	1	1	1	3	1	0	4
		Lysine--tRNA ligase	TK2240	1e-05	2.3	29	18	21	12	0	10	18	4	1	1	1	3	1	0	4
		Uncharacterized protein	TK0033	0.021	2.3	4	5	3	2	0	0	5	3	1	1	1	3	0	0	3
		ABC-type transport system, probable periplasmic component	TK0657	0.035	2	4	6	2	1	0	1	6	3	1	1	1	3	0	0	3
		DNA helicase	TK1199	0.039	3.1	3	2	2	1	0	0	2	3	1	1	1	3	0	0	3
		Uncharacterized protein	TK1394	0.035	2	4	4	4	0	0	0	8	3	1	1	1	3	0	0	3
		50S ribosomal protein L14	TK1531	0.012	2.7	2	9	1	1	0	0	5	3	1	1	1	3	0	0	3
		tRNA (cytosine(72)-C(5))-methyltransferase	TK2122	0.0075	INF	0	5	0	0	0	0	0	3	0	1	0	1	1	1	3
		Uncharacterized protein	TK2144	0.038	2.2	3	4	3	2	0	1	3	3	1	1	1	3	0	0	3
		Fructose-1,6-bisphosphate aldolase/phosphatase	TK2164	0.02	2.1	5	5	4	1	0	0	8	3	1	1	1	3	0	0	3
		tRNA/rRNA cytosine-C5-methylase, NOL1/NOP2/Sun family, fused to N-terminal NusB regulator domain	TK2304	1e-05	3.7	0	21	1	0	0	0	8	3	0	1	1	2	1	0	3
		50S ribosomal protein L32e	TK1524	0.039	3.1	1	6	0	0	0	1	2	2	1	1	0	2	0	0	2
		50S ribosomal protein L29	TK1535	0.02	INF	0	4	0	0	0	0	0	2	0	1	0	1	0	1	2

[truncated: 16 more sheets: TK1325, TK1326, TK1684, TK1685, TK1978, TK1979, TK1980, TK1981, TK1982, TK1983, TK1984, TK2075, TK2076, TK2077, TK2078, TK2163]
