# Supplementary material for: A dynamic protein interactome drives energy conservation and electron flux in Thermococcus kodakarensis
Source: Appl Environ Microbiol. 2025 Apr 3;91(4):e00293-25. doi: 10.1128/aem.00293-25 (PMC12016516; doi:10.1128/aem.00293-25)
Supplement: Data Set S2 — Significant copurifying proteins. [file aem.00293-25-s0002.xlsx]

## Sheet: AP-MS_partners
All tagged target proteins and significant co-purified proteins. Bait refers to the gene number of the tagged target protein. Bait_Complex refers to the complex the tagged target protein is a part of or the acronym of the protein in the case that the protein functions as a monomer. Condition refers to the redox state of the growth conditions which inlcuded liquid media with the addition or exclus…
Bait	Bait_Complex	Condition	Prey_Gene	Prey_Annotation	Rank
TK0135	IOR	sulfur	TK0268	2-dehydro-3-deoxyphosphoheptonate aldolase	5
TK0135	IOR	sulfur	TK1077	30S ribosomal protein S7	4
TK0135	IOR	sulfur	TK2077	4Fe-4S cluster-binding protein	3
TK0135	IOR	sulfur	TK0665	Acetate--CoA ligase (ADP-forming)	5
TK0135	IOR	sulfur	TK0844	Aldehyde ferredoxin oxidoreductase	5
TK0135	IOR	sulfur	TK0352	AMP phosphorylase	4
TK0135	IOR	sulfur	TK1428	Cleavage and polyadenylation specficity factor subunit homolog	5
TK0135	IOR	sulfur	TK2200	cobW domain-containing protein	4
TK0135	IOR	sulfur	TK2072	Cytosolic NiFe-hydrogenase, beta subunit	5
TK0135	IOR	sulfur	TK1022	D-aminopeptidase	4
TK0135	IOR	sulfur	TK1903	DNA polymerase II large subunit	5
TK0135	IOR	sulfur	TK1410	DNA primase DnaG	4
TK0135	IOR	sulfur	TK1684	Ferredoxin:NADP oxidoreductase, alpha subunit	4
TK0135	IOR	sulfur	TK0136	Indolepyruvate oxidoreductase subunit IorA	5
TK0135	IOR	sulfur	TK0135	Indolepyruvate oxidoreductase subunit IorB	5
TK0135	IOR	sulfur	TK2244	Indolepyruvate: ferredoxin oxidoreductase, beta subunit	5
TK0135	IOR	sulfur	TK2240	Lysine--tRNA ligase	5
TK0135	IOR	sulfur	TK0540	Metal-dependent phosphohydrolase, HD superfamily	3
TK0135	IOR	sulfur	TK1299	NAD(P)H sulfur oxidoreductase (CoA-dependent)	5
TK0135	IOR	sulfur	TK0537	Peroxiredoxin	4
TK0135	IOR	sulfur	TK1292	Phosphoenolpyruvate synthase	5
TK0135	IOR	sulfur	TK1497	Phosphopyruvate hydratase	4
TK0135	IOR	sulfur	TK1778	Predicted hydrolase, metallo-beta-lactamase superfamily	3
TK0135	IOR	sulfur	TK0550	Proline--tRNA ligase	4
TK0135	IOR	sulfur	TK0155	RecJ-like exonuclease, containing OB-fold nucleic acid-binding domains	5
TK0135	IOR	sulfur	TK1636	Ribosome maturation protein SDO1 homolog	4
TK0135	IOR	sulfur	TK0528	Serine hydroxymethyltransferase	5
TK0135	IOR	sulfur	TK1946	Translation initiation factor 2 subunit gamma	4
TK0135	IOR	sulfur	TK2215	tRNA-splicing endonuclease	4
TK0135	IOR	sulfur	TK2304	tRNA/rRNA cytosine-C5-methylase, NOL1/NOP2/Sun family, fused to N-terminal NusB regulator domain	3
TK0135	IOR	sulfur	TK0799	Type 2 DNA topoisomerase 6 subunit B	5
TK0135	IOR	sulfur	TK1394	Uncharacterized protein	4
TK0135	IOR	sulfur	TK0483	Uncharacterized protein	5
TK0135	IOR	sulfur	TK0569	Uncharacterized protein	4
TK0135	IOR	sulfur	TK0141	UPF0173 metal-dependent hydrolase TK0141	4
TK0135	IOR	sulfur	TK1736	Vitamin B12-dependent ribonucleotide reductase	5
TK0135	IOR	non-sulfur	TK0268	2-dehydro-3-deoxyphosphoheptonate aldolase	5
TK0135	IOR	non-sulfur	TK0944	Acetate--CoA ligase (ADP-forming)	4
TK0135	IOR	non-sulfur	TK0844	Aldehyde ferredoxin oxidoreductase	4
TK0135	IOR	non-sulfur	TK2072	Cytosolic NiFe-hydrogenase, beta subunit	3
TK0135	IOR	non-sulfur	TK0039	Flagellin B2	4
TK0135	IOR	non-sulfur	TK0040	Flagellin B3	4
TK0135	IOR	non-sulfur	TK0136	Indolepyruvate oxidoreductase subunit IorA	5
TK0135	IOR	non-sulfur	TK0135	Indolepyruvate oxidoreductase subunit IorB	5
TK0135	IOR	non-sulfur	TK2244	Indolepyruvate: ferredoxin oxidoreductase, beta subunit	5
TK0135	IOR	non-sulfur	TK1405	Phosphoenolpyruvate carboxykinase [GTP]	4
TK0135	IOR	non-sulfur	TK1785	Probable tRNA/rRNA methyltransferase	3
TK0135	IOR	non-sulfur	TK1935	tRNA/rRNA cytosine-C5-methylase, NOL1/NOP2/Sun family	3
TK0135	IOR	non-sulfur	TK2304	tRNA/rRNA cytosine-C5-methylase, NOL1/NOP2/Sun family, fused to N-terminal NusB regulator domain	2
TK0136	IOR	sulfur	TK1532	30S ribosomal protein S17	4
TK0136	IOR	sulfur	TK1077	30S ribosomal protein S7	5
TK0136	IOR	sulfur	TK0665	Acetate--CoA ligase (ADP-forming)	5
TK0136	IOR	sulfur	TK0944	Acetate--CoA ligase (ADP-forming)	5
TK0136	IOR	sulfur	TK1880	Acetate--CoA ligase (ADP-forming)	5
TK0136	IOR	sulfur	TK1517	Adenylate kinase	4
TK0136	IOR	sulfur	TK0844	Aldehyde ferredoxin oxidoreductase	5
TK0136	IOR	sulfur	TK1428	Cleavage and polyadenylation specficity factor subunit homolog	5
TK0136	IOR	sulfur	TK2072	Cytosolic NiFe-hydrogenase, beta subunit	5
TK0136	IOR	sulfur	TK1022	D-aminopeptidase	4
TK0136	IOR	sulfur	TK0566	DEAD/DEAH box RNA helicase	2
TK0136	IOR	sulfur	TK1903	DNA polymerase II large subunit	5
TK0136	IOR	sulfur	TK1410	DNA primase DnaG	4
TK0136	IOR	sulfur	TK1083	DNA-directed RNA polymerase subunit beta	4
TK0136	IOR	sulfur	TK1076	DNA-directed RNA polymerase subunit	5
TK0136	IOR	sulfur	TK2164	Fructose-1,6-bisphosphate aldolase/phosphatase	5
TK0136	IOR	sulfur	TK1431	Glutamate dehydrogenase	3
TK0136	IOR	sulfur	TK0978	Glycine--tRNA ligase	4
TK0136	IOR	sulfur	TK0136	Indolepyruvate oxidoreductase subunit IorA	5
TK0136	IOR	sulfur	TK0135	Indolepyruvate oxidoreductase subunit IorB	4
TK0136	IOR	sulfur	TK2244	Indolepyruvate: ferredoxin oxidoreductase, beta subunit	5
TK0136	IOR	sulfur	TK1461	Leucine--tRNA ligase	4
TK0136	IOR	sulfur	TK2240	Lysine--tRNA ligase	5
TK0136	IOR	sulfur	TK1049	Methionine--tRNA ligase	5
TK0136	IOR	sulfur	TK2278	Myo-inositol-1-phosphate synthase	5
TK0136	IOR	sulfur	TK0981	N2, N2-dimethylguanosine tRNA methyltransferase	4
TK0136	IOR	sulfur	TK1239	Peptide chain release factor subunit 1	4
TK0136	IOR	sulfur	TK0537	Peroxiredoxin	5
TK0136	IOR	sulfur	TK1405	Phosphoenolpyruvate carboxykinase [GTP]	5
TK0136	IOR	sulfur	TK1292	Phosphoenolpyruvate synthase	5
TK0136	IOR	sulfur	TK1165	Predicted AP endonuclease	4
TK0136	IOR	sulfur	TK0953	Predicted ATPase, AAA superfamily, containing PIN and KH nucleic acid-binding domains	4
TK0136	IOR	sulfur	TK1611	Predicted metal-dependent hydrolase	4
TK0136	IOR	sulfur	TK2076	Probable formate dehydrogenase, alpha subunit	5
TK0136	IOR	sulfur	TK1305	Probable translation initiation factor IF-2	4
TK0136	IOR	sulfur	TK1509	Probable tRNA pseudouridine synthase B	4
TK0136	IOR	sulfur	TK1983	Pyruvate:ferredoxin oxidoreductase, alpha subunit	4
TK0136	IOR	sulfur	TK0296	Quinolinate synthase A	5
TK0136	IOR	sulfur	TK0155	RecJ-like exonuclease, containing OB-fold nucleic acid-binding domains	5
TK0136	IOR	sulfur	TK1636	Ribosome maturation protein SDO1 homolog	5
TK0136	IOR	sulfur	TK2045	SAM-dependent methyltransferase, UPF0020 family	3
TK0136	IOR	sulfur	TK0528	Serine hydroxymethyltransferase	5
TK0136	IOR	sulfur	TK2303	Thermosome subunit beta	3
TK0136	IOR	sulfur	TK2215	tRNA-splicing endonuclease	4
TK0136	IOR	sulfur	TK0799	Type 2 DNA topoisomerase 6 subunit B	5
TK0136	IOR	sulfur	TK1329	Uncharacterized protein	4
TK0136	IOR	sulfur	TK1394	Uncharacterized protein	4
TK0136	IOR	sulfur	TK1626	Uncharacterized protein	4
TK0136	IOR	sulfur	TK1312	V4R domain-containing protein	5
TK0136	IOR	sulfur	TK1736	Vitamin B12-dependent ribonucleotide reductase	4
TK0136	IOR	non-sulfur	TK0665	Acetate--CoA ligase (ADP-forming)	5
TK0136	IOR	non-sulfur	TK0944	Acetate--CoA ligase (ADP-forming)	4
TK0136	IOR	non-sulfur	TK1880	Acetate--CoA ligase (ADP-forming)	3
TK0136	IOR	non-sulfur	TK2072	Cytosolic NiFe-hydrogenase, beta subunit	4
TK0136	IOR	non-sulfur	TK0190	GMP synthase [glutamine-hydrolyzing] subunit A	3
TK0136	IOR	non-sulfur	TK0136	Indolepyruvate oxidoreductase subunit IorA	5
TK0136	IOR	non-sulfur	TK0135	Indolepyruvate oxidoreductase subunit IorB	3
TK0136	IOR	non-sulfur	TK2244	Indolepyruvate: ferredoxin oxidoreductase, beta subunit	5
TK0136	IOR	non-sulfur	TK2278	Myo-inositol-1-phosphate synthase	3
TK0136	IOR	non-sulfur	TK0537	Peroxiredoxin	4
TK0136	IOR	non-sulfur	TK1405	Phosphoenolpyruvate carboxykinase [GTP]	4
TK0136	IOR	non-sulfur	TK1292	Phosphoenolpyruvate synthase	3
TK0136	IOR	non-sulfur	TK2076	Probable formate dehydrogenase, alpha subunit	3
TK0136	IOR	non-sulfur	TK2045	SAM-dependent methyltransferase, UPF0020 family	3
TK0136	IOR	non-sulfur	TK0132	TATA-box-binding protein	2
TK0136	IOR	non-sulfur	TK1312	V4R domain-containing protein	2
TK0650	RBR1	sulfur	TK1310	30S ribosomal protein S28e	4
TK0650	RBR1	sulfur	TK1077	30S ribosomal protein S7	4
TK0650	RBR1	sulfur	TK2078	4Fe-4S cluster-binding protein	5
TK0650	RBR1	sulfur	TK1415	50S ribosomal protein L12	4
TK0650	RBR1	sulfur	TK1541	50S ribosomal protein L4	5
TK0650	RBR1	sulfur	TK1800	ABC-type dipeptide/oligopeptide transport system, ATPase component	5
TK0650	RBR1	sulfur	TK1801	ABC-type dipeptide/oligopeptide transport system, ATPase component	5
TK0650	RBR1	sulfur	TK1802	ABC-type dipeptide/oligopeptide transport system, permease component	5
TK0650	RBR1	sulfur	TK1803	ABC-type dipeptide/oligopeptide transport system, permease component	5
TK0650	RBR1	sulfur	TK1804	ABC-type dipeptide/oligopeptide transport system, probable periplasmic component	5
TK0650	RBR1	sulfur	TK1579	ABC-type multidrug transport system, ATPase component	5
TK0650	RBR1	sulfur	TK2053	ABC-type multidrug transport system, ATPase component	4
TK0650	RBR1	sulfur	TK0844	Aldehyde ferredoxin oxidoreductase	5
TK0650	RBR1	sulfur	TK0211	Amidophosphoribosyltransferase	5
TK0650	RBR1	sulfur	TK0352	AMP phosphorylase	3
TK0650	RBR1	sulfur	TK1428	Cleavage and polyadenylation specficity factor subunit homolog	4
TK0650	RBR1	sulfur	TK2200	cobW domain-containing protein	4
TK0650	RBR1	sulfur	TK0510	Diadenylate cyclase	5
TK0650	RBR1	sulfur	TK1903	DNA polymerase II large subunit	5
TK0650	RBR1	sulfur	TK1410	DNA primase DnaG	3
TK0650	RBR1	sulfur	TK0560	DNA/RNA-binding protein Alba	4
TK0650	RBR1	sulfur	TK2012	Ferredoxin 3	5
TK0650	RBR1	sulfur	TK0183	Fibrillarin-like rRNA/tRNA 2'-O-methyltransferase	4
TK0650	RBR1	sulfur	TK0989	Fructose-bisphosphate aldolase class 1	4
TK0650	RBR1	sulfur	TK2240	Lysine--tRNA ligase	4
TK0650	RBR1	sulfur	TK2093	Membrane bound hydrogenase, 4Fe-4S cluster-binding subunit	5
TK0650	RBR1	sulfur	TK2091	Membrane bound hydrogenase, NiFe-hydrogenase large subunit 2	5
TK0650	RBR1	sulfur	TK1622	Methylmalonyl-CoA decarboxylase, alpha subunit	5
TK0650	RBR1	sulfur	TK0981	N2, N2-dimethylguanosine tRNA methyltransferase	5
TK0650	RBR1	sulfur	TK1299	NAD(P)H sulfur oxidoreductase (CoA-dependent)	5
TK0650	RBR1	sulfur	TK1292	Phosphoenolpyruvate synthase	4
TK0650	RBR1	sulfur	TK1165	Predicted AP endonuclease	5
TK0650	RBR1	sulfur	TK0348	Predicted membrane protease subunit, stomatin/prohibitin homolog	5
TK0650	RBR1	sulfur	TK1611	Predicted metal-dependent hydrolase	5
TK0650	RBR1	sulfur	TK2076	Probable formate dehydrogenase, alpha subunit	4
TK0650	RBR1	sulfur	TK1859	Probable lipoprotein releasing system, ATP-binding protein	5
TK0650	RBR1	sulfur	TK1305	Probable translation initiation factor IF-2	5
TK0650	RBR1	sulfur	TK1509	Probable tRNA pseudouridine synthase B	4
TK0650	RBR1	sulfur	TK1085	Protein disulfide oxidoreductase	5
TK0650	RBR1	sulfur	TK1009	Putative 5-methylcytosine restriction system, GTPase subunit	4
TK0650	RBR1	sulfur	TK2160	Radical_SAM domain-containing protein	4
TK0650	RBR1	sulfur	TK0826	Rubrerythrin domain-containing protein	5
TK0650	RBR1	sulfur	TK0650	Rubrerythrin-related protein	5
TK0650	RBR1	sulfur	TK0528	Serine hydroxymethyltransferase	4
TK0650	RBR1	sulfur	TK0184	snoRNP component, Nop56p/58p homolog	4
TK0650	RBR1	sulfur	TK0955	Sugar-phosphate nucleotidyltransferase	3
TK0650	RBR1	sulfur	TK0678	Thermosome subunit alpha	5
TK0650	RBR1	sulfur	TK1621	Translation initiation factor 2 subunit beta	4
TK0650	RBR1	sulfur	TK2215	tRNA-splicing endonuclease	4
TK0650	RBR1	sulfur	TK0798	Type 2 DNA topoisomerase 6 subunit A	5
TK0650	RBR1	sulfur	TK0799	Type 2 DNA topoisomerase 6 subunit B	5
TK0650	RBR1	sulfur	TK1853	Type II/IV secretion system ATPase	4
TK0650	RBR1	sulfur	TK0166	Uncharacterized protein	5
TK0650	RBR1	sulfur	TK0442	Uncharacterized protein	5
TK0650	RBR1	sulfur	TK0900	Uncharacterized protein	4
TK0650	RBR1	sulfur	TK0930	Uncharacterized protein	5
TK0650	RBR1	sulfur	TK1025	Uncharacterized protein	5
TK0650	RBR1	sulfur	TK1602	V-type ATP synthase alpha chain	5
TK0650	RBR1	sulfur	TK1603	V-type ATP synthase beta chain	5
TK0650	RBR1	sulfur	TK1604	V-type ATP synthase subunit D	4
TK0650	RBR1	non-sulfur	TK0844	Aldehyde ferredoxin oxidoreductase	4
TK0650	RBR1	non-sulfur	TK0211	Amidophosphoribosyltransferase	4
TK0650	RBR1	non-sulfur	TK0042	Flagellin B5	4
TK0650	RBR1	non-sulfur	TK1768	Glycogen synthase	3
TK0650	RBR1	non-sulfur	TK1299	NAD(P)H sulfur oxidoreductase (CoA-dependent)	4
TK0650	RBR1	non-sulfur	TK0432	Phosphoribosylaminoimidazole-succinocarboxamide synthase	3
TK0650	RBR1	non-sulfur	TK0773	Predicted ATP-dependent endonuclease, OLD family	3
TK0650	RBR1	non-sulfur	TK1085	Protein disulfide oxidoreductase	3
TK0650	RBR1	non-sulfur	TK0826	Rubrerythrin domain-containing protein	5
TK0650	RBR1	non-sulfur	TK0650	Rubrerythrin-related protein	5
TK0650	RBR1	non-sulfur	TK1621	Translation initiation factor 2 subunit beta	4
TK0826	RBR2	sulfur	TK1130	2-oxoacid:ferredoxin oxidoreductases, alpha subunit	4
TK0826	RBR2	sulfur	TK1891	5-methylthioadenosine/S-adenosylhomocysteine deaminase	4
TK0826	RBR2	sulfur	TK1800	ABC-type dipeptide/oligopeptide transport system, ATPase component	4
TK0826	RBR2	sulfur	TK1801	ABC-type dipeptide/oligopeptide transport system, ATPase component	4
TK0826	RBR2	sulfur	TK1803	ABC-type dipeptide/oligopeptide transport system, permease component	4
TK0826	RBR2	sulfur	TK1804	ABC-type dipeptide/oligopeptide transport system, probable periplasmic component	4
TK0826	RBR2	sulfur	TK0844	Aldehyde ferredoxin oxidoreductase	5
TK0826	RBR2	sulfur	TK0211	Amidophosphoribosyltransferase	4
TK0826	RBR2	sulfur	TK0352	AMP phosphorylase	4
TK0826	RBR2	sulfur	TK2298	Anaerobic ribonucleoside-triphosphate reductase	5
TK0826	RBR2	sulfur	TK1421	Cell division protein FtsZ 1	4
TK0826	RBR2	sulfur	TK1428	Cleavage and polyadenylation specficity factor subunit homolog	5
TK0826	RBR2	sulfur	TK1903	DNA polymerase II large subunit	5
TK0826	RBR2	sulfur	TK1899	DNA repair and recombination protein RadA	4
TK0826	RBR2	sulfur	TK1076	DNA-directed RNA polymerase subunit	5
TK0826	RBR2	sulfur	TK1083	DNA-directed RNA polymerase subunit beta	5
TK0826	RBR2	sulfur	TK2106	Enolase	4
TK0826	RBR2	sulfur	TK1684	Ferredoxin:NADP oxidoreductase, alpha subunit	4
TK0826	RBR2	sulfur	TK1326	Ferredoxin:NADP oxidoreductase, beta subunit	4
TK0826	RBR2	sulfur	TK1685	Ferredoxin:NADP oxidoreductase, beta subunit	4
TK0826	RBR2	sulfur	TK0183	Fibrillarin-like rRNA/tRNA 2'-O-methyltransferase	4
TK0826	RBR2	sulfur	TK0042	Flagellin B5	4
TK0826	RBR2	sulfur	TK0989	Fructose-bisphosphate aldolase class 1	4
TK0826	RBR2	sulfur	TK0789	Glycerol-1-phosphate dehydrogenase [NAD(P)+]	4
TK0826	RBR2	sulfur	TK0978	Glycine--tRNA ligase	4
TK0826	RBR2	sulfur	TK0793	GTP cyclohydrolase MptA	4
TK0826	RBR2	sulfur	TK2016	Iron-molybdenum cofactor-binding protein	4
TK0826	RBR2	sulfur	TK1470	Isopentenyl-diphosphate delta-isomerase	4
TK0826	RBR2	sulfur	TK1461	Leucine--tRNA ligase	5
TK0826	RBR2	sulfur	TK2240	Lysine--tRNA ligase	5
TK0826	RBR2	sulfur	TK0540	Metal-dependent phosphohydrolase, HD superfamily	4
TK0826	RBR2	sulfur	TK0544	Molybdenum cofactor biosynthesis protein B	4
TK0826	RBR2	sulfur	TK1299	NAD(P)H sulfur oxidoreductase (CoA-dependent)	5
TK0826	RBR2	sulfur	TK1307	Nucleoside diphosphate kinase	5
TK0826	RBR2	sulfur	TK1239	Peptide chain release factor subunit 1	4
TK0826	RBR2	sulfur	TK1292	Phosphoenolpyruvate synthase	4
TK0826	RBR2	sulfur	TK0953	Predicted ATPase, AAA superfamily, containing PIN and KH nucleic acid-binding domains	5
TK0826	RBR2	sulfur	TK1863	Predicted N6-adenine-specific DNA methylase	4
TK0826	RBR2	sulfur	TK0645	Predicted phosphohydrolase, DHH family	4
TK0826	RBR2	sulfur	TK1859	Probable lipoprotein releasing system, ATP-binding protein	5
TK0826	RBR2	sulfur	TK1305	Probable translation initiation factor IF-2	5
TK0826	RBR2	sulfur	TK0550	Proline--tRNA ligase	3
TK0826	RBR2	sulfur	TK1085	Protein disulfide oxidoreductase	5
TK0826	RBR2	sulfur	TK1009	Putative 5-methylcytosine restriction system, GTPase subunit	4
TK0826	RBR2	sulfur	TK0217	Pyridoxal 5'-phosphate synthase subunit PdxS	5
TK0826	RBR2	sulfur	TK0296	Quinolinate synthase A	4
TK0826	RBR2	sulfur	TK2160	Radical_SAM domain-containing protein	4
TK0826	RBR2	sulfur	TK0155	RecJ-like exonuclease, containing OB-fold nucleic acid-binding domains	5
TK0826	RBR2	sulfur	TK1114	Ribonuclease Z	4
TK0826	RBR2	sulfur	TK1636	Ribosome maturation protein SDO1 homolog	5
TK0826	RBR2	sulfur	TK0358	RNA-splicing ligase RtcB	4
TK0826	RBR2	sulfur	TK0826	Rubrerythrin domain-containing protein	5
TK0826	RBR2	sulfur	TK0528	Serine hydroxymethyltransferase	5
TK0826	RBR2	sulfur	TK0184	snoRNP component, Nop56p/58p homolog	4
TK0826	RBR2	sulfur	TK1621	Translation initiation factor 2 subunit beta	4
TK0826	RBR2	sulfur	TK2215	tRNA-splicing endonuclease	5
TK0826	RBR2	sulfur	TK0754	tRNA(Met) cytidine acetyltransferase TmcA	5
TK0826	RBR2	sulfur	TK2163	Tungsten-containing glyceraldehyde-3-phosphate:ferredoxin oxidoreductase	4
TK0826	RBR2	sulfur	TK0798	Type 2 DNA topoisomerase 6 subunit A	4
TK0826	RBR2	sulfur	TK0799	Type 2 DNA topoisomerase 6 subunit B	5
TK0826	RBR2	sulfur	TK1853	Type II/IV secretion system ATPase	4
TK0826	RBR2	sulfur	TK0440	Uncharacterized protein	3
TK0826	RBR2	sulfur	TK0453	Uncharacterized protein	5
TK0826	RBR2	sulfur	TK0483	Uncharacterized protein	4
TK0826	RBR2	sulfur	TK0900	Uncharacterized protein	4
TK0826	RBR2	sulfur	TK1025	Uncharacterized protein	4
TK0826	RBR2	sulfur	TK1329	Uncharacterized protein	4
TK0826	RBR2	sulfur	TK2148	Uncharacterized protein	3
TK0826	RBR2	sulfur	TK1602	V-type ATP synthase alpha chain	4
TK0826	RBR2	sulfur	TK1736	Vitamin B12-dependent ribonucleotide reductase	5
TK0826	RBR2	sulfur	TK1737	Xanthine/guanine phosphoribosyltransferase	4
TK0826	RBR2	non-sulfur	TK1002	Adenylosuccinate synthetase	5
TK0826	RBR2	non-sulfur	TK0844	Aldehyde ferredoxin oxidoreductase	4
TK0826	RBR2	non-sulfur	TK0211	Amidophosphoribosyltransferase	5
TK0826	RBR2	non-sulfur	TK1332	ATP-dependent DNA helicase Hel308	4
TK0826	RBR2	non-sulfur	TK1974	Carboxymuconolactone decarboxylase-related protein	4
TK0826	RBR2	non-sulfur	TK2271	Cell division protein FtsZ 2	4
TK0826	RBR2	non-sulfur	TK1990	Cysteine desulfurase	4
TK0826	RBR2	non-sulfur	TK2072	Cytosolic NiFe-hydrogenase, beta subunit	5
TK0826	RBR2	non-sulfur	TK2071	Cytosolic NiFe-hydrogenase, gamma subunit	4
TK0826	RBR2	non-sulfur	TK0510	Diadenylate cyclase	3
TK0826	RBR2	non-sulfur	TK1903	DNA polymerase II large subunit	4
TK0826	RBR2	non-sulfur	TK1899	DNA repair and recombination protein RadA	5
TK0826	RBR2	non-sulfur	TK2012	Ferredoxin 3	4
TK0826	RBR2	non-sulfur	TK1684	Ferredoxin:NADP oxidoreductase, alpha subunit	4
TK0826	RBR2	non-sulfur	TK0040	Flagellin B3	5
TK0826	RBR2	non-sulfur	TK0789	Glycerol-1-phosphate dehydrogenase [NAD(P)+]	4
TK0826	RBR2	non-sulfur	TK1768	Glycogen synthase	5
TK0826	RBR2	non-sulfur	TK2093	Membrane bound hydrogenase, 4Fe-4S cluster-binding subunit	4
TK0826	RBR2	non-sulfur	TK2089	Membrane bound hydrogenase, NiFe-hydrogenase small subunit	4
TK0826	RBR2	non-sulfur	TK0540	Metal-dependent phosphohydrolase, HD superfamily	5
TK0826	RBR2	non-sulfur	TK1299	NAD(P)H sulfur oxidoreductase (CoA-dependent)	5
TK0826	RBR2	non-sulfur	TK2250	Non-specific serine/threonine protein kinase	4
TK0826	RBR2	non-sulfur	TK1292	Phosphoenolpyruvate synthase	4
TK0826	RBR2	non-sulfur	TK0432	Phosphoribosylaminoimidazole-succinocarboxamide synthase	5
TK0826	RBR2	non-sulfur	TK0773	Predicted ATP-dependent endonuclease, OLD family	5
TK0826	RBR2	non-sulfur	TK1557	Predicted dehydrogenase	4
TK0826	RBR2	non-sulfur	TK0506	Predicted GTPase, containing TGS domain	4
TK0826	RBR2	non-sulfur	TK0645	Predicted phosphohydrolase, DHH family	5
TK0826	RBR2	non-sulfur	TK1379	Probable glycine dehydrogenase (decarboxylating) subunit 2	4
TK0826	RBR2	non-sulfur	TK1305	Probable translation initiation factor IF-2	5
TK0826	RBR2	non-sulfur	TK1509	Probable tRNA pseudouridine synthase B	4
TK0826	RBR2	non-sulfur	TK2145	Radical_SAM domain-containing protein	4
TK0826	RBR2	non-sulfur	TK0155	RecJ-like exonuclease, containing OB-fold nucleic acid-binding domains	4
TK0826	RBR2	non-sulfur	TK1114	Ribonuclease Z	5
TK0826	RBR2	non-sulfur	TK0826	Rubrerythrin domain-containing protein	5
TK0826	RBR2	non-sulfur	TK0219	Sugar-phosphate nucleotidyltransferase	4
TK0826	RBR2	non-sulfur	TK0955	Sugar-phosphate nucleotidyltransferase	4
TK0826	RBR2	non-sulfur	TK1100	Translation initiation factor 2 subunit alpha	5
TK0826	RBR2	non-sulfur	TK1621	Translation initiation factor 2 subunit beta	4
TK0826	RBR2	non-sulfur	TK1946	Translation initiation factor 2 subunit gamma	3
TK0826	RBR2	non-sulfur	TK2215	tRNA-splicing endonuclease	5
TK0826	RBR2	non-sulfur	TK0754	tRNA(Met) cytidine acetyltransferase TmcA	4
TK0826	RBR2	non-sulfur	TK0798	Type 2 DNA topoisomerase 6 subunit A	5
TK0826	RBR2	non-sulfur	TK1329	Uncharacterized protein	5
TK0826	RBR2	non-sulfur	TK1394	Uncharacterized protein	5
TK0826	RBR2	non-sulfur	TK1545	Uncharacterized protein	4
TK0826	RBR2	non-sulfur	TK0426	Uncharacterized protein	4
TK0826	RBR2	non-sulfur	TK0930	Uncharacterized protein	5
TK0826	RBR2	non-sulfur	TK1186	Uncharacterized protein	4
TK0826	RBR2	non-sulfur	TK1736	Vitamin B12-dependent ribonucleotide reductase	4
TK0826	RBR2	non-sulfur	TK1737	Xanthine/guanine phosphoribosyltransferase	5
TK1088	GGR	sulfur	TK1416	50S ribosomal protein L10	4
TK1088	GGR	sulfur	TK1418	50S ribosomal protein L11	4
TK1088	GGR	sulfur	TK1513	50S ribosomal protein L14e	3
TK1088	GGR	sulfur	TK0942	ABC-type multidrug transport system, ATPase component	4
TK1088	GGR	sulfur	TK2161	ABC-type multidrug transport system, ATPase component	3
TK1088	GGR	sulfur	TK0044	Archaeal flagella-related protein D, internal insertion	5
TK1088	GGR	sulfur	TK0048	Archaeal flagella-related protein I, predicted secretion ATPase	5
TK1088	GGR	sulfur	TK1088	Digeranylgeranylglycerophospholipid reductase	5
TK1088	GGR	sulfur	TK1634	Exosome complex component Rrp41	3
TK1088	GGR	sulfur	TK1087	Ferredoxin 2	4
TK1088	GGR	sulfur	TK0038	Flagellin B1	5
TK1088	GGR	sulfur	TK0039	Flagellin B2	5
TK1088	GGR	sulfur	TK0040	Flagellin B3	5
TK1088	GGR	sulfur	TK0042	Flagellin B5	4
TK1088	GGR	sulfur	TK0789	Glycerol-1-phosphate dehydrogenase [NAD(P)+]	4
TK1088	GGR	sulfur	TK0162	Hypothetical membrane protein	5
TK1088	GGR	sulfur	TK1024	Hypothetical membrane protein	3
TK1088	GGR	sulfur	TK2178	LTD domain-containing protein	3
TK1088	GGR	sulfur	TK1622	Methylmalonyl-CoA decarboxylase, alpha subunit	4
TK1088	GGR	sulfur	TK1509	Probable tRNA pseudouridine synthase B	4
TK1088	GGR	sulfur	TK0865	Probable vitamin B12 transport protein	5
TK1088	GGR	sulfur	TK2207	Proteasome subunit beta 2	5
TK1088	GGR	sulfur	TK1593	Protein-export membrane protein SecF	5
TK1088	GGR	sulfur	TK1101	Ribosome biogenesis protein Nop10	4
TK1088	GGR	sulfur	TK0826	Rubrerythrin domain-containing protein	5
TK1088	GGR	sulfur	TK0895	S-layer protein	4
TK1088	GGR	sulfur	TK0467	Uncharacterized protein	5
TK1088	GGR	sulfur	TK0569	Uncharacterized protein	4
TK1088	GGR	sulfur	TK0900	Uncharacterized protein	4
TK1088	GGR	sulfur	TK0930	Uncharacterized protein	5
TK1088	GGR	sulfur	TK1313	Uncharacterized protein	4
TK1088	GGR	sulfur	TK1463	Uncharacterized protein	4
TK1088	GGR	sulfur	TK1602	V-type ATP synthase alpha chain	4
TK1088	GGR	sulfur	TK1599	V-type ATP synthase subunit E	4
TK1088	GGR	sulfur	TK1601	V-type ATP synthase subunit F	4
TK1088	GGR	sulfur	TK1597	V-type ATP synthase subunit I	5
TK1088	GGR	non-sulfur	TK0570	ABC-type iron(III) transport system, periplasmic component	2
TK1088	GGR	non-sulfur	TK0944	Acetate--CoA ligase (ADP-forming)	2
TK1088	GGR	non-sulfur	TK0044	Archaeal flagella-related protein D, internal insertion	3
TK1088	GGR	non-sulfur	TK1088	Digeranylgeranylglycerophospholipid reductase	5
TK1088	GGR	non-sulfur	TK1087	Ferredoxin 2	1
TK1088	GGR	non-sulfur	TK2012	Ferredoxin 3	5
TK1088	GGR	non-sulfur	TK0038	Flagellin B1	5
TK1088	GGR	non-sulfur	TK0039	Flagellin B2	5
TK1088	GGR	non-sulfur	TK0040	Flagellin B3	5
TK1088	GGR	non-sulfur	TK0042	Flagellin B5	5
TK1088	GGR	non-sulfur	TK2093	Membrane bound hydrogenase, 4Fe-4S cluster-binding subunit	5
TK1088	GGR	non-sulfur	TK0815	Peroxiredoxin, AhpC/TSA family	4
TK1088	GGR	non-sulfur	TK1101	Ribosome biogenesis protein Nop10	4
TK1088	GGR	non-sulfur	TK0826	Rubrerythrin domain-containing protein	5
TK1088	GGR	non-sulfur	TK0895	S-layer protein	4
TK1088	GGR	non-sulfur	TK0467	Uncharacterized protein	5
TK1088	GGR	non-sulfur	TK0930	Uncharacterized protein	4
TK1088	GGR	non-sulfur	TK1600	V-type ATP synthase subunit C	3
TK1123	OGOR	sulfur	TK1131	2-oxoacid: ferredoxin oxidoreductase, delta subunit	4
TK1123	OGOR	sulfur	TK1125	2-oxoacid:ferredoxin oxidoreductases, alpha subunit	5
TK1123	OGOR	sulfur	TK1130	2-oxoacid:ferredoxin oxidoreductases, alpha subunit	5
TK1123	OGOR	sulfur	TK1124	2-oxoacid:ferredoxin oxidoreductases, beta subunit	5
TK1123	OGOR	sulfur	TK1123	2-oxoacid:ferredoxin oxidoreductases, gamma subunit	5
TK1123	OGOR	sulfur	TK1254	30S ribosomal protein S3Ae	4
TK1123	OGOR	sulfur	TK1077	30S ribosomal protein S7	4
TK1123	OGOR	sulfur	TK1417	50S ribosomal protein L1	3
TK1123	OGOR	sulfur	TK1542	50S ribosomal protein L3	5
TK1123	OGOR	sulfur	TK1520	50S ribosomal protein L30	2
TK1123	OGOR	sulfur	TK1800	ABC-type dipeptide/oligopeptide transport system, ATPase component	4
TK1123	OGOR	sulfur	TK1804	ABC-type dipeptide/oligopeptide transport system, probable periplasmic component	5
TK1123	OGOR	sulfur	TK0570	ABC-type iron(III) transport system, periplasmic component	3
TK1123	OGOR	sulfur	TK0657	ABC-type transport system, probable periplasmic component	4
TK1123	OGOR	sulfur	TK0844	Aldehyde ferredoxin oxidoreductase	4
TK1123	OGOR	sulfur	TK2156	Archaeosine synthase subunit alpha	2
TK1123	OGOR	sulfur	TK0492	Aspartate--tRNA(Asp) ligase	2
TK1123	OGOR	sulfur	TK0669	CDC48/VCP homolog, AAA superfamily	2
TK1123	OGOR	sulfur	TK0510	Diadenylate cyclase	3
TK1123	OGOR	sulfur	TK0001	DNA polymerase	2
TK1123	OGOR	sulfur	TK1410	DNA primase DnaG	3
TK1123	OGOR	sulfur	TK1699	DNA-directed RNA polymerase subunit A''	3
TK1123	OGOR	sulfur	TK1083	DNA-directed RNA polymerase subunit beta	4
TK1123	OGOR	sulfur	TK1076	DNA-directed RNA polymerase subunit	4
TK1123	OGOR	sulfur	TK2106	Enolase	4
TK1123	OGOR	sulfur	TK1216	Membrane bound hydrogenase, NiFe-hydrogenase large subunit 1	3
TK1123	OGOR	sulfur	TK1215	Membrane bound hydrogenase, NiFe-hydrogenase large subunit 2	3
TK1123	OGOR	sulfur	TK2091	Membrane bound hydrogenase, NiFe-hydrogenase large subunit 2	5
TK1123	OGOR	sulfur	TK0544	Molybdenum cofactor biosynthesis protein B	4
TK1123	OGOR	sulfur	TK0125	N-acetyltransferase, GNAT family	2
TK1123	OGOR	sulfur	TK2250	Non-specific serine/threonine protein kinase	5
TK1123	OGOR	sulfur	TK0871	Ornithine carbamoyltransferase	4
TK1123	OGOR	sulfur	TK1292	Phosphoenolpyruvate synthase	4
TK1123	OGOR	sulfur	TK0773	Predicted ATP-dependent endonuclease, OLD family	4
TK1123	OGOR	sulfur	TK0953	Predicted ATPase, AAA superfamily, containing PIN and KH nucleic acid-binding domains	2
TK1123	OGOR	sulfur	TK1557	Predicted dehydrogenase	3
TK1123	OGOR	sulfur	TK0348	Predicted membrane protease subunit, stomatin/prohibitin homolog	2
TK1123	OGOR	sulfur	TK2076	Probable formate dehydrogenase, alpha subunit	4
TK1123	OGOR	sulfur	TK1379	Probable glycine dehydrogenase (decarboxylating) subunit 2	2
TK1123	OGOR	sulfur	TK1305	Probable translation initiation factor IF-2	3
TK1123	OGOR	sulfur	TK1509	Probable tRNA pseudouridine synthase B	4
TK1123	OGOR	sulfur	TK0423	Prolyl endopeptidase	2
TK1123	OGOR	sulfur	TK0976	Putative snRNP Sm-like protein	4
TK1123	OGOR	sulfur	TK0358	RNA-splicing ligase RtcB	2
TK1123	OGOR	sulfur	TK1056	Rubrerythrin-related protein	5
TK1123	OGOR	sulfur	TK0545	S-adenosylmethionine synthase	2
TK1123	OGOR	sulfur	TK0895	S-layer protein	4
TK1123	OGOR	sulfur	TK2215	tRNA-splicing endonuclease	4
TK1123	OGOR	sulfur	TK0754	tRNA(Met) cytidine acetyltransferase TmcA	5
TK1123	OGOR	sulfur	TK0467	Uncharacterized protein	3
TK1123	OGOR	sulfur	TK0569	Uncharacterized protein	5
TK1123	OGOR	sulfur	TK0900	Uncharacterized protein	4
TK1123	OGOR	sulfur	TK1046	Uncharacterized protein	3
TK1123	OGOR	sulfur	TK1186	Uncharacterized protein	2
TK1123	OGOR	sulfur	TK1602	V-type ATP synthase alpha chain	5
TK1123	OGOR	sulfur	TK1603	V-type ATP synthase beta chain	4
TK1123	OGOR	sulfur	TK1736	Vitamin B12-dependent ribonucleotide reductase	5
TK1123	OGOR	non-sulfur	TK1131	2-oxoacid: ferredoxin oxidoreductase, delta subunit	5
TK1123	OGOR	non-sulfur	TK1125	2-oxoacid:ferredoxin oxidoreductases, alpha subunit	5
TK1123	OGOR	non-sulfur	TK1130	2-oxoacid:ferredoxin oxidoreductases, alpha subunit	5
TK1123	OGOR	non-sulfur	TK1124	2-oxoacid:ferredoxin oxidoreductases, beta subunit	5
TK1123	OGOR	non-sulfur	TK1129	2-oxoacid:ferredoxin oxidoreductases, beta subunit	5
TK1123	OGOR	non-sulfur	TK1123	2-oxoacid:ferredoxin oxidoreductases, gamma subunit	5
TK1123	OGOR	non-sulfur	TK1126	2-oxoacid:ferredoxin oxidoreductases, gamma subunit	5
TK1123	OGOR	non-sulfur	TK1415	50S ribosomal protein L12	3
TK1123	OGOR	non-sulfur	TK1502	50S ribosomal protein L18e	4
TK1123	OGOR	non-sulfur	TK1800	ABC-type dipeptide/oligopeptide transport system, ATPase component	3
TK1123	OGOR	non-sulfur	TK1801	ABC-type dipeptide/oligopeptide transport system, ATPase component	3
TK1123	OGOR	non-sulfur	TK1803	ABC-type dipeptide/oligopeptide transport system, permease component	4
TK1123	OGOR	non-sulfur	TK1804	ABC-type dipeptide/oligopeptide transport system, probable periplasmic component	4
TK1123	OGOR	non-sulfur	TK0570	ABC-type iron(III) transport system, periplasmic component	4
TK1123	OGOR	non-sulfur	TK0657	ABC-type transport system, probable periplasmic component	4
TK1123	OGOR	non-sulfur	TK0944	Acetate--CoA ligase (ADP-forming)	3
TK1123	OGOR	non-sulfur	TK0211	Amidophosphoribosyltransferase	5
TK1123	OGOR	non-sulfur	TK0240	Arginase	3
TK1123	OGOR	non-sulfur	TK0349	ATPase involved in chromosome partitioning, ParA/MinD family	3
TK1123	OGOR	non-sulfur	TK0503	Cupin_2 domain-containing protein	3
TK1123	OGOR	non-sulfur	TK1687	Cysteine synthase	5
TK1123	OGOR	non-sulfur	TK2072	Cytosolic NiFe-hydrogenase, beta subunit	3
TK1123	OGOR	non-sulfur	TK1693	FeS_assembly_P domain-containing protein	5
TK1123	OGOR	non-sulfur	TK0207	Formate-dependent phosphoribosylglycinamide formyltransferase	5
TK1123	OGOR	non-sulfur	TK1188	Glucosamine-1-phosphate N-acetyltransferase	4
TK1123	OGOR	non-sulfur	TK0477	Glyceraldehyde 3-phosphate phosphatase	4
TK1123	OGOR	non-sulfur	TK0190	GMP synthase [glutamine-hydrolyzing] subunit A	4
TK1123	OGOR	non-sulfur	TK0136	Indolepyruvate oxidoreductase subunit IorA	4
TK1123	OGOR	non-sulfur	TK0916	L-threonine 3-dehydrogenase	3
TK1123	OGOR	non-sulfur	TK1481	NADH:polysulfide oxidoreductase	3
TK1123	OGOR	non-sulfur	TK0063	Nucleotidyltransferase, fused to N-terminal DNA-binding domain	4
TK1123	OGOR	non-sulfur	TK0537	Peroxiredoxin	4
TK1123	OGOR	non-sulfur	TK0815	Peroxiredoxin, AhpC/TSA family	4
TK1123	OGOR	non-sulfur	TK1165	Predicted AP endonuclease	4
TK1123	OGOR	non-sulfur	TK0773	Predicted ATP-dependent endonuclease, OLD family	5
TK1123	OGOR	non-sulfur	TK1005	Prefoldin subunit alpha 1	3
TK1123	OGOR	non-sulfur	TK1859	Probable lipoprotein releasing system, ATP-binding protein	3
TK1123	OGOR	non-sulfur	TK0795	Putative 5-methylcytosine restriction system, GTPase subunit	5
TK1123	OGOR	non-sulfur	TK0976	Putative snRNP Sm-like protein	4
TK1123	OGOR	non-sulfur	TK1056	Rubrerythrin-related protein	5
TK1123	OGOR	non-sulfur	TK0875	Saccharopine reductase	5
TK1123	OGOR	non-sulfur	TK0525	Superoxide reductase	5
TK1123	OGOR	non-sulfur	TK0317	TatD-related deoxyribonuclease	4
TK1123	OGOR	non-sulfur	TK0553	tRNA(Ile2) 2-agmatinylcytidine synthetase TiaS	3
TK1123	OGOR	non-sulfur	TK0011	Uncharacterized protein	4
TK1123	OGOR	non-sulfur	TK0022	Uncharacterized protein	4
TK1123	OGOR	non-sulfur	TK0744	Uncharacterized protein	3
TK1123	OGOR	non-sulfur	TK1046	Uncharacterized protein	3
TK1123	OGOR	non-sulfur	TK1744	Uncharacterized protein	5
TK1123	OGOR	non-sulfur	TK2030	Uncharacterized protein	5
TK1123	OGOR	non-sulfur	TK2198	Uncharacterized protein	3
TK1123	OGOR	non-sulfur	TK1603	V-type ATP synthase beta chain	3
TK1123	OGOR	non-sulfur	TK1737	Xanthine/guanine phosphoribosyltransferase	5
TK1129	OGOR	sulfur	TK1131	2-oxoacid: ferredoxin oxidoreductase, delta subunit	4
TK1129	OGOR	sulfur	TK1130	2-oxoacid:ferredoxin oxidoreductases, alpha subunit	5
TK1129	OGOR	sulfur	TK1129	2-oxoacid:ferredoxin oxidoreductases, beta subunit	5
TK1129	OGOR	sulfur	TK1126	2-oxoacid:ferredoxin oxidoreductases, gamma subunit	5
TK1129	OGOR	sulfur	TK2292	30S ribosomal protein S17e	3
TK1129	OGOR	sulfur	TK1522	50S ribosomal protein L18	3
TK1129	OGOR	sulfur	TK0975	50S ribosomal protein L37e	4
TK1129	OGOR	sulfur	TK1803	ABC-type dipeptide/oligopeptide transport system, permease component	4
TK1129	OGOR	sulfur	TK1802	ABC-type dipeptide/oligopeptide transport system, permease component	4
TK1129	OGOR	sulfur	TK0570	ABC-type iron(III) transport system, periplasmic component	4
TK1129	OGOR	sulfur	TK0706	ABC-type iron(III)-siderophore transport system, periplasmic component fused to N-terminal uncharacterized domain	4
TK1129	OGOR	sulfur	TK0717	ABC-type molybdate transport system, periplasmic component	4
TK1129	OGOR	sulfur	TK0718	ABC-type molybdate transport system, permease component	3
TK1129	OGOR	sulfur	TK0942	ABC-type multidrug transport system, ATPase component	3
TK1129	OGOR	sulfur	TK0694	ABC-type multidrug transport system, ATPase component	4
TK1129	OGOR	sulfur	TK2161	ABC-type multidrug transport system, ATPase component	3
TK1129	OGOR	sulfur	TK1579	ABC-type multidrug transport system, ATPase component	5
TK1129	OGOR	sulfur	TK0657	ABC-type transport system, probable periplasmic component	4
TK1129	OGOR	sulfur	TK0465	Acetyl-CoA synthetase I (NDP forming), beta subunit	4
TK1129	OGOR	sulfur	TK0211	Amidophosphoribosyltransferase	4
TK1129	OGOR	sulfur	TK1774	Amylopullulanase, GH57 family	5
TK1129	OGOR	sulfur	TK1264	Archaeal Lon protease	3
TK1129	OGOR	sulfur	TK1596	Archaeal/vacuolar-type H+-ATPase, subunit H	3
TK1129	OGOR	sulfur	TK0701	ATPase, ParA/MinD family, containing ferredoxin domains	3
TK1129	OGOR	sulfur	TK1916	Carbon-nitrogen hydrolase	3
TK1129	OGOR	sulfur	TK1421	Cell division protein FtsZ 1	4
TK1129	OGOR	sulfur	TK1039	Cyclic 2,3-diphosphoglycerate synthetase	4
TK1129	OGOR	sulfur	TK1634	Exosome complex component Rrp41	5
TK1129	OGOR	sulfur	TK2012	Ferredoxin 3	4
TK1129	OGOR	sulfur	TK0989	Fructose-bisphosphate aldolase class 1	3
TK1129	OGOR	sulfur	TK0789	Glycerol-1-phosphate dehydrogenase [NAD(P)+]	4
TK1129	OGOR	sulfur	TK1723	Glycosyltransferase, family 4	3
TK1129	OGOR	sulfur	TK0162	Hypothetical membrane protein	4
TK1129	OGOR	sulfur	TK1024	Hypothetical membrane protein	4
TK1129	OGOR	sulfur	TK0596	Hypothetical membrane protein	4
TK1129	OGOR	sulfur	TK2201	Hypothetical membrane protein	3
TK1129	OGOR	sulfur	TK1302	Hypothetical membrane protein, conserved	4
TK1129	OGOR	sulfur	TK0035	Hypothetical membrane protein, conserved	3
TK1129	OGOR	sulfur	TK1577	Hypothetical membrane protein, conserved	5
TK1129	OGOR	sulfur	TK0025	Hypothetical membrane protein, conserved	4
TK1129	OGOR	sulfur	TK0493	Hypothetical membrane protein, conserved, containing DUF11 domain	5
TK1129	OGOR	sulfur	TK1972	Hypothetical membrane protein, conserved, containing TPR-repeat domains	4
TK1129	OGOR	sulfur	TK0245	Imidazoleglycerol-phosphate dehydratase	4
TK1129	OGOR	sulfur	TK0724	Iron-molybdenum cofactor-binding protein	4
TK1129	OGOR	sulfur	TK2093	Membrane bound hydrogenase, 4Fe-4S cluster-binding subunit	4
TK1129	OGOR	sulfur	TK2082	Membrane bound hydrogenase, MbhC subunit	4
TK1129	OGOR	sulfur	TK2087	Membrane bound hydrogenase, MbhH subunit	3
TK1129	OGOR	sulfur	TK2088	Membrane bound hydrogenase, MbhI subunit	4
TK1129	OGOR	sulfur	TK1219	Membrane bound hydrogenase, MbxH' subunit	4
TK1129	OGOR	sulfur	TK2089	Membrane bound hydrogenase, NiFe-hydrogenase small subunit	4
TK1129	OGOR	sulfur	TK0574	Metallophosphoesterase, calcineurin superfamily	4
TK1129	OGOR	sulfur	TK0547	Metallophosphoesterase, calcineurin superfamily	4
TK1129	OGOR	sulfur	TK2147	Methyl-accepting chemotaxis protein	4
TK1129	OGOR	sulfur	TK1622	Methylmalonyl-CoA decarboxylase, alpha subunit	4
TK1129	OGOR	sulfur	TK0810	Oligosaccharyl transferase	5
TK1129	OGOR	sulfur	TK0990	Oxaloacetate decarboxylase, alpha subunit	4
TK1129	OGOR	sulfur	TK1873	Peptidase_M1 domain-containing protein	4
TK1129	OGOR	sulfur	TK0288	Phosphonate matabolism protein PhnP homolog, metallo-beta-lactamase superfamily	5
TK1129	OGOR	sulfur	TK1174	Predicted acetyltransferase, isoleucine patch superfamily	5
TK1129	OGOR	sulfur	TK0348	Predicted membrane protease subunit, stomatin/prohibitin homolog	3
TK1129	OGOR	sulfur	TK2266	Predicted permease, major facilitator superfamily	4
TK1129	OGOR	sulfur	TK0214	Probable formate dehydrogenase, alpha subunit	3
TK1129	OGOR	sulfur	TK0865	Probable vitamin B12 transport protein	5
TK1129	OGOR	sulfur	TK2207	Proteasome subunit beta 2	4
TK1129	OGOR	sulfur	TK0361	Protein archease	3
TK1129	OGOR	sulfur	TK1518	Protein translocase subunit SecY	4
TK1129	OGOR	sulfur	TK1593	Protein-export membrane protein SecF	5
TK1129	OGOR	sulfur	TK1469	Ribonuclease J	3
TK1129	OGOR	sulfur	TK1056	Rubrerythrin-related protein	4
TK1129	OGOR	sulfur	TK0164	S-layer-like array protein	5
TK1129	OGOR	sulfur	TK0132	TATA-box-binding protein	4
TK1129	OGOR	sulfur	TK1328	tRNA (1-methyladenosine) methyltransferase	3
TK1129	OGOR	sulfur	TK2215	tRNA-splicing endonuclease	4
TK1129	OGOR	sulfur	TK0553	tRNA(Ile2) 2-agmatinylcytidine synthetase TiaS	4
TK1129	OGOR	sulfur	TK1935	tRNA/rRNA cytosine-C5-methylase, NOL1/NOP2/Sun family	5
TK1129	OGOR	sulfur	TK0487	Uncharacterized protein	5
TK1129	OGOR	sulfur	TK1950	Uncharacterized protein	5
TK1129	OGOR	sulfur	TK2283	Uncharacterized protein	5
TK1129	OGOR	sulfur	TK1463	Uncharacterized protein	5
TK1129	OGOR	sulfur	TK0467	Uncharacterized protein	5
TK1129	OGOR	sulfur	TK1953	Uncharacterized protein	4
TK1129	OGOR	sulfur	TK0930	Uncharacterized protein	5
TK1129	OGOR	sulfur	TK0879	Uncharacterized protein	4
TK1129	OGOR	sulfur	TK0166	Uncharacterized protein	5
TK1129	OGOR	sulfur	TK0442	Uncharacterized protein	3
TK1129	OGOR	sulfur	TK1245	Uncharacterized protein	4
TK1129	OGOR	sulfur	TK0569	Uncharacterized protein	4
TK1129	OGOR	sulfur	TK0022	Uncharacterized protein	3
TK1129	OGOR	sulfur	TK0011	Uncharacterized protein	4
TK1129	OGOR	sulfur	TK1602	V-type ATP synthase alpha chain	4
TK1129	OGOR	sulfur	TK1603	V-type ATP synthase beta chain	4
TK1129	OGOR	sulfur	TK1604	V-type ATP synthase subunit D	4
TK1129	OGOR	sulfur	TK1597	V-type ATP synthase subunit I	5
TK1129	OGOR	sulfur	TK1737	Xanthine/guanine phosphoribosyltransferase	5
TK1129	OGOR	sulfur	TK0157	Xanthine/uracilpermease	5
TK1129	OGOR	non-sulfur	TK1131	2-oxoacid: ferredoxin oxidoreductase, delta subunit	5
TK1129	OGOR	non-sulfur	TK1130	2-oxoacid:ferredoxin oxidoreductases, alpha subunit	5
TK1129	OGOR	non-sulfur	TK1129	2-oxoacid:ferredoxin oxidoreductases, beta subunit	5
TK1129	OGOR	non-sulfur	TK1126	2-oxoacid:ferredoxin oxidoreductases, gamma subunit	5
TK1129	OGOR	non-sulfur	TK0731	ABC-type transport system involved in Fe-S cluster assembly, ATPase component	3
TK1129	OGOR	non-sulfur	TK0352	AMP phosphorylase	4
TK1129	OGOR	non-sulfur	TK2298	Anaerobic ribonucleoside-triphosphate reductase	3
TK1129	OGOR	non-sulfur	TK1039	Cyclic 2,3-diphosphoglycerate synthetase	3
TK1129	OGOR	non-sulfur	TK1687	Cysteine synthase	4
TK1129	OGOR	non-sulfur	TK1903	DNA polymerase II large subunit	3
TK1129	OGOR	non-sulfur	TK0136	Indolepyruvate oxidoreductase subunit IorA	4
TK1129	OGOR	non-sulfur	TK1015	Large helicase-related protein	5
TK1129	OGOR	non-sulfur	TK2178	LTD domain-containing protein	3
TK1129	OGOR	non-sulfur	TK0547	Metallophosphoesterase, calcineurin superfamily	4
TK1129	OGOR	non-sulfur	TK0544	Molybdenum cofactor biosynthesis protein B	4
TK1129	OGOR	non-sulfur	TK0690	Molybdopterin oxidoreductase, molybdopterin-binding subunit	4
TK1129	OGOR	non-sulfur	TK0685	NAD-dependent protein deacylase	4
TK1129	OGOR	non-sulfur	TK2250	Non-specific serine/threonine protein kinase	3
TK1129	OGOR	non-sulfur	TK1549	Predicetd ATPase	3
TK1129	OGOR	non-sulfur	TK0773	Predicted ATP-dependent endonuclease, OLD family	5
TK1129	OGOR	non-sulfur	TK1314	Predicted ATPase, AAA superfamily	3
TK1129	OGOR	non-sulfur	TK1509	Probable tRNA pseudouridine synthase B	5
TK1129	OGOR	non-sulfur	TK0795	Putative 5-methylcytosine restriction system, GTPase subunit	4
TK1129	OGOR	non-sulfur	TK1009	Putative 5-methylcytosine restriction system, GTPase subunit	4
TK1129	OGOR	non-sulfur	TK2160	Radical_SAM domain-containing protein	4
TK1129	OGOR	non-sulfur	TK1114	Ribonuclease Z	4
TK1129	OGOR	non-sulfur	TK1636	Ribosome maturation protein SDO1 homolog	3
TK1129	OGOR	non-sulfur	TK1056	Rubrerythrin-related protein	5
TK1129	OGOR	non-sulfur	TK1158	Site-specific DNA-methyltransferase (adenine-specific)	3
TK1129	OGOR	non-sulfur	TK1328	tRNA (1-methyladenosine) methyltransferase	4
TK1129	OGOR	non-sulfur	TK2215	tRNA-splicing endonuclease	5
TK1129	OGOR	non-sulfur	TK0553	tRNA(Ile2) 2-agmatinylcytidine synthetase TiaS	4
TK1129	OGOR	non-sulfur	TK0799	Type 2 DNA topoisomerase 6 subunit B	4
TK1129	OGOR	non-sulfur	TK0487	Uncharacterized protein	4
TK1129	OGOR	non-sulfur	TK0166	Uncharacterized protein	5
TK1129	OGOR	non-sulfur	TK1376	Uncharacterized protein	4
TK1129	OGOR	non-sulfur	TK1304	Uncharacterized protein	4
TK1129	OGOR	non-sulfur	TK2030	Uncharacterized protein	4
TK1129	OGOR	non-sulfur	TK1463	Uncharacterized protein	4
TK1129	OGOR	non-sulfur	TK0519	Uncharacterized protein	5
TK1129	OGOR	non-sulfur	TK0483	Uncharacterized protein	5
TK1129	OGOR	non-sulfur	TK1663	Uncharacterized protein	5
TK1129	OGOR	non-sulfur	TK0930	Uncharacterized protein	4
TK1129	OGOR	non-sulfur	TK1394	Uncharacterized protein	5
TK1129	OGOR	non-sulfur	TK0011	Uncharacterized protein	4
TK1129	OGOR	non-sulfur	TK0900	Uncharacterized protein	3
TK1129	OGOR	non-sulfur	TK1329	Uncharacterized protein	3
TK1129	OGOR	non-sulfur	TK0141	UPF0173 metal-dependent hydrolase TK0141	5
TK1129	OGOR	non-sulfur	TK1736	Vitamin B12-dependent ribonucleotide reductase	4
TK1130	OGOR	sulfur	TK1436	1,4-alpha-glucan branching enzyme TK1436	3
TK1130	OGOR	sulfur	TK1131	2-oxoacid: ferredoxin oxidoreductase, delta subunit	4
TK1130	OGOR	sulfur	TK1130	2-oxoacid:ferredoxin oxidoreductases, alpha subunit	4
TK1130	OGOR	sulfur	TK1124	2-oxoacid:ferredoxin oxidoreductases, beta subunit	3
TK1130	OGOR	sulfur	TK1129	2-oxoacid:ferredoxin oxidoreductases, beta subunit	5
TK1130	OGOR	sulfur	TK1126	2-oxoacid:ferredoxin oxidoreductases, gamma subunit	5
TK1130	OGOR	sulfur	TK0665	Acetate--CoA ligase (ADP-forming)	4
TK1130	OGOR	sulfur	TK0330	Methylmalonyl-CoA epimerase	4
TK1130	OGOR	sulfur	TK2160	Radical_SAM domain-containing protein	4
TK1130	OGOR	sulfur	TK1056	Rubrerythrin-related protein	4
TK1130	OGOR	sulfur	TK0316	Rubrerythrin-related protein, fused to C-terminal DUF835 domain	3
TK1130	OGOR	sulfur	TK0525	Superoxide reductase	4
TK1130	OGOR	sulfur	TK0947	TPR_REGION domain-containing protein	5
TK1130	OGOR	sulfur	TK0553	tRNA(Ile2) 2-agmatinylcytidine synthetase TiaS	4
TK1130	OGOR	sulfur	TK0124	Uncharacterized protein	3
TK1130	OGOR	sulfur	TK0648	Uncharacterized protein	3
TK1130	OGOR	sulfur	TK0733	Uncharacterized protein	4
TK1130	OGOR	sulfur	TK0900	Uncharacterized protein	3
TK1130	OGOR	sulfur	TK1202	Uncharacterized protein	3
TK1130	OGOR	non-sulfur	TK1130	2-oxoacid:ferredoxin oxidoreductases, alpha subunit	5
TK1130	OGOR	non-sulfur	TK1129	2-oxoacid:ferredoxin oxidoreductases, beta subunit	5
TK1130	OGOR	non-sulfur	TK1126	2-oxoacid:ferredoxin oxidoreductases, gamma subunit	5
TK1130	OGOR	non-sulfur	TK1526	30S ribosomal protein S8	4
TK1130	OGOR	non-sulfur	TK1415	50S ribosomal protein L12	4
TK1130	OGOR	non-sulfur	TK0773	Predicted ATP-dependent endonuclease, OLD family	4
TK1130	OGOR	non-sulfur	TK1769	Predicted transcription regulator, DUF118 helix-turn-helix family	5
TK1130	OGOR	non-sulfur	TK2076	Probable formate dehydrogenase, alpha subunit	3
TK1130	OGOR	non-sulfur	TK0358	RNA-splicing ligase RtcB	5
TK1130	OGOR	non-sulfur	TK1056	Rubrerythrin-related protein	5
TK1130	OGOR	non-sulfur	TK0799	Type 2 DNA topoisomerase 6 subunit B	3
TK1130	OGOR	non-sulfur	TK0483	Uncharacterized protein	5
TK1130	OGOR	non-sulfur	TK1376	Uncharacterized protein	4
TK1130	OGOR	non-sulfur	TK1430	Uncharacterized protein	3
TK1130	OGOR	non-sulfur	TK0141	UPF0173 metal-dependent hydrolase TK0141	4
TK1130	OGOR	non-sulfur	TK1736	Vitamin B12-dependent ribonucleotide reductase	4
TK1215	MBS	sulfur	TK1130	2-oxoacid:ferredoxin oxidoreductases, alpha subunit	4
TK1215	MBS	sulfur	TK1129	2-oxoacid:ferredoxin oxidoreductases, beta subunit	5
TK1215	MBS	sulfur	TK2078	4Fe-4S cluster-binding protein	3
TK1215	MBS	sulfur	TK0706	ABC-type iron(III)-siderophore transport system, periplasmic component fused to N-terminal uncharacterized domain	4
TK1215	MBS	sulfur	TK0561	Adenylosuccinate lyase	4
TK1215	MBS	sulfur	TK0211	Amidophosphoribosyltransferase	4
TK1215	MBS	sulfur	TK1903	DNA polymerase II large subunit	4
TK1215	MBS	sulfur	TK2106	Enolase	3
TK1215	MBS	sulfur	TK2012	Ferredoxin 3	5
TK1215	MBS	sulfur	TK0038	Flagellin B1	5
TK1215	MBS	sulfur	TK0509	Flavin prenyltransferase UbiX	4
TK1215	MBS	sulfur	TK2164	Fructose-1,6-bisphosphate aldolase/phosphatase	5
TK1215	MBS	sulfur	TK0789	Glycerol-1-phosphate dehydrogenase [NAD(P)+]	4
TK1215	MBS	sulfur	TK0978	Glycine--tRNA ligase	3
TK1215	MBS	sulfur	TK1768	Glycogen synthase	4
TK1215	MBS	sulfur	TK2016	Iron-molybdenum cofactor-binding protein	3
TK1215	MBS	sulfur	TK1461	Leucine--tRNA ligase	1
TK1215	MBS	sulfur	TK2093	Membrane bound hydrogenase, 4Fe-4S cluster-binding subunit	5
TK1215	MBS	sulfur	TK1216	Membrane bound hydrogenase, NiFe-hydrogenase large subunit 1	5
TK1215	MBS	sulfur	TK1215	Membrane bound hydrogenase, NiFe-hydrogenase large subunit 2	5
TK1215	MBS	sulfur	TK2089	Membrane bound hydrogenase, NiFe-hydrogenase small subunit	4
TK1215	MBS	sulfur	TK0574	Metallophosphoesterase, calcineurin superfamily	3
TK1215	MBS	sulfur	TK0015	Molybdate/tungstate-binding protein WtpA	4
TK1215	MBS	sulfur	TK0063	Nucleotidyltransferase, fused to N-terminal DNA-binding domain	4
TK1215	MBS	sulfur	TK1146	Phosphoglycerate kinase	3
TK1215	MBS	sulfur	TK1165	Predicted AP endonuclease	4
TK1215	MBS	sulfur	TK0773	Predicted ATP-dependent endonuclease, OLD family	2
TK1215	MBS	sulfur	TK0953	Predicted ATPase, AAA superfamily, containing PIN and KH nucleic acid-binding domains	5
TK1215	MBS	sulfur	TK1778	Predicted hydrolase, metallo-beta-lactamase superfamily	3
TK1215	MBS	sulfur	TK1769	Predicted transcription regulator, DUF118 helix-turn-helix family	2
TK1215	MBS	sulfur	TK2079	Probable formate transporter	4
TK1215	MBS	sulfur	TK1859	Probable lipoprotein releasing system, ATP-binding protein	3
TK1215	MBS	sulfur	TK1509	Probable tRNA pseudouridine synthase B	3
TK1215	MBS	sulfur	TK1010	Putative 5-methylcytosine restriction system, catalytic subunit	2
TK1215	MBS	sulfur	TK0155	RecJ-like exonuclease, containing OB-fold nucleic acid-binding domains	3
TK1215	MBS	sulfur	TK1114	Ribonuclease Z	2
TK1215	MBS	sulfur	TK1056	Rubrerythrin-related protein	4
TK1215	MBS	sulfur	TK0895	S-layer protein	4
TK1215	MBS	sulfur	TK0528	Serine hydroxymethyltransferase	4
TK1215	MBS	sulfur	TK1711	Sugar-phosphate nucleotydyltransferase	3
TK1215	MBS	sulfur	TK1100	Translation initiation factor 2 subunit alpha	3
TK1215	MBS	sulfur	TK1621	Translation initiation factor 2 subunit beta	3
TK1215	MBS	sulfur	TK1328	tRNA (1-methyladenosine) methyltransferase	5
TK1215	MBS	sulfur	TK1935	tRNA/rRNA cytosine-C5-methylase, NOL1/NOP2/Sun family	5
TK1215	MBS	sulfur	TK0799	Type 2 DNA topoisomerase 6 subunit B	4
TK1215	MBS	sulfur	TK0483	Uncharacterized protein	4
TK1215	MBS	sulfur	TK0879	Uncharacterized protein	2
TK1215	MBS	sulfur	TK0930	Uncharacterized protein	5
TK1215	MBS	sulfur	TK1186	Uncharacterized protein	3
TK1215	MBS	sulfur	TK1394	Uncharacterized protein	2
TK1215	MBS	sulfur	TK1608	Uncharacterized protein	3
TK1215	MBS	sulfur	TK0141	UPF0173 metal-dependent hydrolase TK0141	4
TK1215	MBS	sulfur	TK1603	V-type ATP synthase beta chain	3
TK1215	MBS	non-sulfur	TK1417	50S ribosomal protein L1	5
TK1215	MBS	non-sulfur	TK1416	50S ribosomal protein L10	4
TK1215	MBS	non-sulfur	TK1418	50S ribosomal protein L11	5
TK1215	MBS	non-sulfur	TK1415	50S ribosomal protein L12	5
TK1215	MBS	non-sulfur	TK1531	50S ribosomal protein L14	3
TK1215	MBS	non-sulfur	TK1522	50S ribosomal protein L18	4
TK1215	MBS	non-sulfur	TK1502	50S ribosomal protein L18e	5
TK1215	MBS	non-sulfur	TK1535	50S ribosomal protein L29	2
TK1215	MBS	non-sulfur	TK1520	50S ribosomal protein L30	4
TK1215	MBS	non-sulfur	TK1524	50S ribosomal protein L32e	2
TK1215	MBS	non-sulfur	TK1528	50S ribosomal protein L5	4
TK1215	MBS	non-sulfur	TK1525	50S ribosomal protein L6	4
TK1215	MBS	non-sulfur	TK1803	ABC-type dipeptide/oligopeptide transport system, permease component	5
TK1215	MBS	non-sulfur	TK0657	ABC-type transport system, probable periplasmic component	3
TK1215	MBS	non-sulfur	TK0944	Acetate--CoA ligase (ADP-forming)	4
TK1215	MBS	non-sulfur	TK0211	Amidophosphoribosyltransferase	5
TK1215	MBS	non-sulfur	TK0669	CDC48/VCP homolog, AAA superfamily	4
TK1215	MBS	non-sulfur	TK1199	DNA helicase	3
TK1215	MBS	non-sulfur	TK2012	Ferredoxin 3	5
TK1215	MBS	non-sulfur	TK0039	Flagellin B2	4
TK1215	MBS	non-sulfur	TK0042	Flagellin B5	4
TK1215	MBS	non-sulfur	TK2164	Fructose-1,6-bisphosphate aldolase/phosphatase	3
TK1215	MBS	non-sulfur	TK1768	Glycogen synthase	5
TK1215	MBS	non-sulfur	TK0190	GMP synthase [glutamine-hydrolyzing] subunit A	4
TK1215	MBS	non-sulfur	TK0916	L-threonine 3-dehydrogenase	4
TK1215	MBS	non-sulfur	TK2240	Lysine--tRNA ligase	4
TK1215	MBS	non-sulfur	TK2093	Membrane bound hydrogenase, 4Fe-4S cluster-binding subunit	5
TK1215	MBS	non-sulfur	TK1216	Membrane bound hydrogenase, NiFe-hydrogenase large subunit 1	5
TK1215	MBS	non-sulfur	TK1215	Membrane bound hydrogenase, NiFe-hydrogenase large subunit 2	5
TK1215	MBS	non-sulfur	TK2089	Membrane bound hydrogenase, NiFe-hydrogenase small subunit	5
TK1215	MBS	non-sulfur	TK0015	Molybdate/tungstate-binding protein WtpA	4
TK1215	MBS	non-sulfur	TK1299	NAD(P)H sulfur oxidoreductase (CoA-dependent)	4
TK1215	MBS	non-sulfur	TK0063	Nucleotidyltransferase, fused to N-terminal DNA-binding domain	4
TK1215	MBS	non-sulfur	TK1292	Phosphoenolpyruvate synthase	4
TK1215	MBS	non-sulfur	TK0773	Predicted ATP-dependent endonuclease, OLD family	5
TK1215	MBS	non-sulfur	TK1101	Ribosome biogenesis protein Nop10	4
TK1215	MBS	non-sulfur	TK2045	SAM-dependent methyltransferase, UPF0020 family	5
TK1215	MBS	non-sulfur	TK2122	tRNA (cytosine(72)-C(5))-methyltransferase	3
TK1215	MBS	non-sulfur	TK2215	tRNA-splicing endonuclease	4
TK1215	MBS	non-sulfur	TK2304	tRNA/rRNA cytosine-C5-methylase, NOL1/NOP2/Sun family, fused to N-terminal NusB regulator domain	3
TK1215	MBS	non-sulfur	TK0033	Uncharacterized protein	3
TK1215	MBS	non-sulfur	TK0350	Uncharacterized protein	4
TK1215	MBS	non-sulfur	TK0879	Uncharacterized protein	5
TK1215	MBS	non-sulfur	TK0930	Uncharacterized protein	5
TK1215	MBS	non-sulfur	TK1313	Uncharacterized protein	4
TK1215	MBS	non-sulfur	TK1394	Uncharacterized protein	3
TK1215	MBS	non-sulfur	TK2144	Uncharacterized protein	3
TK1215	MBS	non-sulfur	TK0881	Universal stress protein	4
TK1215	MBS	non-sulfur	TK1600	V-type ATP synthase subunit C	4
TK1325	FNOR1	sulfur	TK1125	2-oxoacid:ferredoxin oxidoreductases, alpha subunit	4
TK1325	FNOR1	sulfur	TK1413	Archaeal histone A	5
TK1325	FNOR1	sulfur	TK1325	Ferredoxin:NADP oxidoreductase, alpha subunit	5
TK1325	FNOR1	sulfur	TK1326	Ferredoxin:NADP oxidoreductase, beta subunit	5
TK1325	FNOR1	sulfur	TK1685	Ferredoxin:NADP oxidoreductase, beta subunit	5
TK1325	FNOR1	sulfur	TK2093	Membrane bound hydrogenase, 4Fe-4S cluster-binding subunit	4
TK1325	FNOR1	sulfur	TK1404	Phosphomannomutase-related protein	3
TK1325	FNOR1	non-sulfur	TK1325	Ferredoxin:NADP oxidoreductase, alpha subunit	5
TK1325	FNOR1	non-sulfur	TK1326	Ferredoxin:NADP oxidoreductase, beta subunit	5
TK1325	FNOR1	non-sulfur	TK1685	Ferredoxin:NADP oxidoreductase, beta subunit	5
TK1326	FNOR1	sulfur	TK1125	2-oxoacid:ferredoxin oxidoreductases, alpha subunit	5
TK1326	FNOR1	sulfur	TK1803	ABC-type dipeptide/oligopeptide transport system, permease component	3
TK1326	FNOR1	sulfur	TK1804	ABC-type dipeptide/oligopeptide transport system, probable periplasmic component	5
TK1326	FNOR1	sulfur	TK1421	Cell division protein FtsZ 1	2
TK1326	FNOR1	sulfur	TK1428	Cleavage and polyadenylation specficity factor subunit homolog	4
TK1326	FNOR1	sulfur	TK2200	cobW domain-containing protein	5
TK1326	FNOR1	sulfur	TK1022	D-aminopeptidase	3
TK1326	FNOR1	sulfur	TK1326	Ferredoxin:NADP oxidoreductase, beta subunit	5
TK1326	FNOR1	sulfur	TK0789	Glycerol-1-phosphate dehydrogenase [NAD(P)+]	3
TK1326	FNOR1	sulfur	TK2087	Membrane bound hydrogenase, MbhH subunit	3
TK1326	FNOR1	sulfur	TK2091	Membrane bound hydrogenase, NiFe-hydrogenase large subunit 2	4
TK1326	FNOR1	sulfur	TK1292	Phosphoenolpyruvate synthase	4
TK1326	FNOR1	sulfur	TK1497	Phosphopyruvate hydratase	3
TK1326	FNOR1	sulfur	TK1165	Predicted AP endonuclease	4
TK1326	FNOR1	sulfur	TK1509	Probable tRNA pseudouridine synthase B	4
TK1326	FNOR1	sulfur	TK0358	RNA-splicing ligase RtcB	3
TK1326	FNOR1	sulfur	TK0895	S-layer protein	3
TK1326	FNOR1	sulfur	TK0528	Serine hydroxymethyltransferase	4
TK1326	FNOR1	sulfur	TK2215	tRNA-splicing endonuclease	3
TK1326	FNOR1	sulfur	TK0814	Type A flavoprotein	5
TK1326	FNOR1	sulfur	TK0483	Uncharacterized protein	3
TK1326	FNOR1	sulfur	TK0569	Uncharacterized protein	5
TK1326	FNOR1	sulfur	TK0141	UPF0173 metal-dependent hydrolase TK0141	5
TK1326	FNOR1	sulfur	TK1602	V-type ATP synthase alpha chain	4
TK1326	FNOR1	sulfur	TK1603	V-type ATP synthase beta chain	3
TK1326	FNOR1	non-sulfur	TK0730	ABC-type transport system involved in Fe-S cluster assembly, permease component	2
TK1326	FNOR1	non-sulfur	TK0844	Aldehyde ferredoxin oxidoreductase	3
TK1326	FNOR1	non-sulfur	TK2072	Cytosolic NiFe-hydrogenase, beta subunit	2
TK1326	FNOR1	non-sulfur	TK1326	Ferredoxin:NADP oxidoreductase, beta subunit	5
TK1326	FNOR1	non-sulfur	TK1299	NAD(P)H sulfur oxidoreductase (CoA-dependent)	4
TK1326	FNOR1	non-sulfur	TK0773	Predicted ATP-dependent endonuclease, OLD family	3
TK1326	FNOR1	non-sulfur	TK0798	Type 2 DNA topoisomerase 6 subunit A	2
TK1326	FNOR1	non-sulfur	TK0930	Uncharacterized protein	4
TK1684	FNOR2	sulfur	TK1123	2-oxoacid:ferredoxin oxidoreductases, gamma subunit	4
TK1684	FNOR2	sulfur	TK0044	Archaeal flagella-related protein D, internal insertion	3
TK1684	FNOR2	sulfur	TK1699	DNA-directed RNA polymerase subunit A''	4
TK1684	FNOR2	sulfur	TK2106	Enolase	4
TK1684	FNOR2	sulfur	TK1684	Ferredoxin:NADP oxidoreductase, alpha subunit	5
TK1684	FNOR2	sulfur	TK1685	Ferredoxin:NADP oxidoreductase, beta subunit	5
TK1684	FNOR2	sulfur	TK0038	Flagellin B1	5
TK1684	FNOR2	sulfur	TK0039	Flagellin B2	4
TK1684	FNOR2	sulfur	TK0040	Flagellin B3	3
TK1684	FNOR2	sulfur	TK0042	Flagellin B5	3
TK1684	FNOR2	sulfur	TK0136	Indolepyruvate oxidoreductase subunit IorA	3
TK1684	FNOR2	sulfur	TK0916	L-threonine 3-dehydrogenase	4
TK1684	FNOR2	sulfur	TK0015	Molybdate/tungstate-binding protein WtpA	3
TK1684	FNOR2	sulfur	TK1769	Predicted transcription regulator, DUF118 helix-turn-helix family	4
TK1684	FNOR2	sulfur	TK1603	V-type ATP synthase beta chain	4
TK1684	FNOR2	non-sulfur	TK1126	2-oxoacid:ferredoxin oxidoreductases, gamma subunit	4
TK1684	FNOR2	non-sulfur	TK1123	2-oxoacid:ferredoxin oxidoreductases, gamma subunit	3
TK1684	FNOR2	non-sulfur	TK1415	50S ribosomal protein L12	4
TK1684	FNOR2	non-sulfur	TK1513	50S ribosomal protein L14e	3
TK1684	FNOR2	non-sulfur	TK1800	ABC-type dipeptide/oligopeptide transport system, ATPase component	4
TK1684	FNOR2	non-sulfur	TK0572	ABC-type iron(III) transport system, ATPase component	4
TK1684	FNOR2	non-sulfur	TK0718	ABC-type molybdate transport system, permease component	5
TK1684	FNOR2	non-sulfur	TK0211	Amidophosphoribosyltransferase	4
TK1684	FNOR2	non-sulfur	TK1596	Archaeal/vacuolar-type H+-ATPase, subunit H	4
TK1684	FNOR2	non-sulfur	TK2242	Beta-ribofuranosylaminobenzene 5'-phosphate synthase	5
TK1684	FNOR2	non-sulfur	TK1974	Carboxymuconolactone decarboxylase-related protein	4
TK1684	FNOR2	non-sulfur	TK1687	Cysteine synthase	5
TK1684	FNOR2	non-sulfur	TK1199	DNA helicase	5
TK1684	FNOR2	non-sulfur	TK1684	Ferredoxin:NADP oxidoreductase, alpha subunit	5
TK1684	FNOR2	non-sulfur	TK1685	Ferredoxin:NADP oxidoreductase, beta subunit	5
TK1684	FNOR2	non-sulfur	TK1188	Glucosamine-1-phosphate N-acetyltransferase	5
TK1684	FNOR2	non-sulfur	TK0765	Glyceraldehyde-3-phosphate dehydrogenase	3
TK1684	FNOR2	non-sulfur	TK0136	Indolepyruvate oxidoreductase subunit IorA	4
TK1684	FNOR2	non-sulfur	TK2080	Membrane bound hydrogenase, MbhA subunit	3
TK1684	FNOR2	non-sulfur	TK2087	Membrane bound hydrogenase, MbhH subunit	5
TK1684	FNOR2	non-sulfur	TK0063	Nucleotidyltransferase, fused to N-terminal DNA-binding domain	4
TK1684	FNOR2	non-sulfur	TK1292	Phosphoenolpyruvate synthase	4
TK1684	FNOR2	non-sulfur	TK0773	Predicted ATP-dependent endonuclease, OLD family	4
TK1684	FNOR2	non-sulfur	TK0348	Predicted membrane protease subunit, stomatin/prohibitin homolog	4
TK1684	FNOR2	non-sulfur	TK0865	Probable vitamin B12 transport protein	4
TK1684	FNOR2	non-sulfur	TK1637	Proteasome subunit alpha	4
TK1684	FNOR2	non-sulfur	TK1518	Protein translocase subunit SecY	4
TK1684	FNOR2	non-sulfur	TK1486	Signal recognition particle 54 kDa protein	4
TK1684	FNOR2	non-sulfur	TK2114	SPASM domain-containing protein	5
TK1684	FNOR2	non-sulfur	TK1093	Sulfur transfer protein involved in thiamine biosynthesis	5
TK1684	FNOR2	non-sulfur	TK0754	tRNA(Met) cytidine acetyltransferase TmcA	4
TK1684	FNOR2	non-sulfur	TK0226	Uncharacterized protein	4
TK1684	FNOR2	non-sulfur	TK0869	Uncharacterized protein	4
TK1684	FNOR2	non-sulfur	TK2283	Uncharacterized protein	5
TK1684	FNOR2	non-sulfur	TK0130	Uncharacterized protein	4
TK1684	FNOR2	non-sulfur	TK1602	V-type ATP synthase alpha chain	4
TK1684	FNOR2	non-sulfur	TK1603	V-type ATP synthase beta chain	3
TK1684	FNOR2	non-sulfur	TK1600	V-type ATP synthase subunit C	4
TK1685	FNOR2	sulfur	TK1125	2-oxoacid:ferredoxin oxidoreductases, alpha subunit	4
TK1685	FNOR2	sulfur	TK1130	2-oxoacid:ferredoxin oxidoreductases, alpha subunit	3
TK1685	FNOR2	sulfur	TK1123	2-oxoacid:ferredoxin oxidoreductases, gamma subunit	4
TK1685	FNOR2	sulfur	TK1526	30S ribosomal protein S8	4
TK1685	FNOR2	sulfur	TK1416	50S ribosomal protein L10	4
TK1685	FNOR2	sulfur	TK1539	50S ribosomal protein L2	4
TK1685	FNOR2	sulfur	TK1804	ABC-type dipeptide/oligopeptide transport system, probable periplasmic component	4
TK1685	FNOR2	sulfur	TK0706	ABC-type iron(III)-siderophore transport system, periplasmic component fused to N-terminal uncharacterized domain	4
TK1685	FNOR2	sulfur	TK0719	ABC-type molybdate transport system, ATPase component	3
TK1685	FNOR2	sulfur	TK0844	Aldehyde ferredoxin oxidoreductase	3
TK1685	FNOR2	sulfur	TK0211	Amidophosphoribosyltransferase	3
TK1685	FNOR2	sulfur	TK1699	DNA-directed RNA polymerase subunit A''	4
TK1685	FNOR2	sulfur	TK2106	Enolase	4
TK1685	FNOR2	sulfur	TK2012	Ferredoxin 3	5
TK1685	FNOR2	sulfur	TK1325	Ferredoxin:NADP oxidoreductase, alpha subunit	5
TK1685	FNOR2	sulfur	TK1326	Ferredoxin:NADP oxidoreductase, beta subunit	3
TK1685	FNOR2	sulfur	TK1685	Ferredoxin:NADP oxidoreductase, beta subunit	5
TK1685	FNOR2	sulfur	TK0038	Flagellin B1	3
TK1685	FNOR2	sulfur	TK0509	Flavin prenyltransferase UbiX	4
TK1685	FNOR2	sulfur	TK1396	Glycerol kinase	3
TK1685	FNOR2	sulfur	TK0789	Glycerol-1-phosphate dehydrogenase [NAD(P)+]	4
TK1685	FNOR2	sulfur	TK0978	Glycine--tRNA ligase	5
TK1685	FNOR2	sulfur	TK2016	Iron-molybdenum cofactor-binding protein	4
TK1685	FNOR2	sulfur	TK0916	L-threonine 3-dehydrogenase	3
TK1685	FNOR2	sulfur	TK2093	Membrane bound hydrogenase, 4Fe-4S cluster-binding subunit	5
TK1685	FNOR2	sulfur	TK2091	Membrane bound hydrogenase, NiFe-hydrogenase large subunit 2	3
TK1685	FNOR2	sulfur	TK2089	Membrane bound hydrogenase, NiFe-hydrogenase small subunit	3
TK1685	FNOR2	sulfur	TK0540	Metal-dependent phosphohydrolase, HD superfamily	5
TK1685	FNOR2	sulfur	TK0547	Metallophosphoesterase, calcineurin superfamily	3
TK1685	FNOR2	sulfur	TK0574	Metallophosphoesterase, calcineurin superfamily	4
TK1685	FNOR2	sulfur	TK2250	Non-specific serine/threonine protein kinase	4
TK1685	FNOR2	sulfur	TK0446	PDDEXK_1 domain-containing protein	4
TK1685	FNOR2	sulfur	TK1146	Phosphoglycerate kinase	5
TK1685	FNOR2	sulfur	TK1165	Predicted AP endonuclease	5
TK1685	FNOR2	sulfur	TK0773	Predicted ATP-dependent endonuclease, OLD family	3
TK1685	FNOR2	sulfur	TK1314	Predicted ATPase, AAA superfamily	3
TK1685	FNOR2	sulfur	TK0953	Predicted ATPase, AAA superfamily, containing PIN and KH nucleic acid-binding domains	4
TK1685	FNOR2	sulfur	TK1035	Predicted glutamine amidotransferase, class II	4
TK1685	FNOR2	sulfur	TK1611	Predicted metal-dependent hydrolase	5
TK1685	FNOR2	sulfur	TK1863	Predicted N6-adenine-specific DNA methylase	3
TK1685	FNOR2	sulfur	TK1769	Predicted transcription regulator, DUF118 helix-turn-helix family	4
TK1685	FNOR2	sulfur	TK2076	Probable formate dehydrogenase, alpha subunit	4
TK1685	FNOR2	sulfur	TK1859	Probable lipoprotein releasing system, ATP-binding protein	4
TK1685	FNOR2	sulfur	TK1509	Probable tRNA pseudouridine synthase B	4
TK1685	FNOR2	sulfur	TK1010	Putative 5-methylcytosine restriction system, catalytic subunit	3
TK1685	FNOR2	sulfur	TK2160	Radical_SAM domain-containing protein	3
TK1685	FNOR2	sulfur	TK0358	RNA-splicing ligase RtcB	4
TK1685	FNOR2	sulfur	TK0895	S-layer protein	4
TK1685	FNOR2	sulfur	TK1711	Sugar-phosphate nucleotydyltransferase	3
TK1685	FNOR2	sulfur	TK1172	TBP-interacting protein	3
TK1685	FNOR2	sulfur	TK0970	tRNA (guanine(26)-N(2))-dimethyltransferase	3
TK1685	FNOR2	sulfur	TK1574	tRNA uridine(34) acetyltransferase	5
TK1685	FNOR2	sulfur	TK2215	tRNA-splicing endonuclease	3
TK1685	FNOR2	sulfur	TK0754	tRNA(Met) cytidine acetyltransferase TmcA	3
TK1685	FNOR2	sulfur	TK2163	Tungsten-containing glyceraldehyde-3-phosphate:ferredoxin oxidoreductase	5
TK1685	FNOR2	sulfur	TK0799	Type 2 DNA topoisomerase 6 subunit B	4
TK1685	FNOR2	sulfur	TK0022	Uncharacterized protein	2
TK1685	FNOR2	sulfur	TK0440	Uncharacterized protein	3
TK1685	FNOR2	sulfur	TK0453	Uncharacterized protein	5
TK1685	FNOR2	sulfur	TK0483	Uncharacterized protein	4
TK1685	FNOR2	sulfur	TK0930	Uncharacterized protein	4
TK1685	FNOR2	sulfur	TK1025	Uncharacterized protein	3
TK1685	FNOR2	sulfur	TK1394	Uncharacterized protein	3
TK1685	FNOR2	sulfur	TK2144	Uncharacterized protein	4
TK1685	FNOR2	sulfur	TK0141	UPF0173 metal-dependent hydrolase TK0141	5
TK1685	FNOR2	sulfur	TK1603	V-type ATP synthase beta chain	5
TK1685	FNOR2	sulfur	TK1736	Vitamin B12-dependent ribonucleotide reductase	4
TK1685	FNOR2	non-sulfur	TK1417	50S ribosomal protein L1	5
TK1685	FNOR2	non-sulfur	TK1513	50S ribosomal protein L14e	4
TK1685	FNOR2	non-sulfur	TK1800	ABC-type dipeptide/oligopeptide transport system, ATPase component	4
TK1685	FNOR2	non-sulfur	TK1803	ABC-type dipeptide/oligopeptide transport system, permease component	4
TK1685	FNOR2	non-sulfur	TK0211	Amidophosphoribosyltransferase	4
TK1685	FNOR2	non-sulfur	TK1596	Archaeal/vacuolar-type H+-ATPase, subunit H	3
TK1685	FNOR2	non-sulfur	TK0240	Arginase	5
TK1685	FNOR2	non-sulfur	TK1902	DNA polymerase II small subunit	2
TK1685	FNOR2	non-sulfur	TK1325	Ferredoxin:NADP oxidoreductase, alpha subunit	5
TK1685	FNOR2	non-sulfur	TK1685	Ferredoxin:NADP oxidoreductase, beta subunit	5
TK1685	FNOR2	non-sulfur	TK0040	Flagellin B3	3
TK1685	FNOR2	non-sulfur	TK0989	Fructose-bisphosphate aldolase class 1	4
TK1685	FNOR2	non-sulfur	TK0190	GMP synthase [glutamine-hydrolyzing] subunit A	4
TK1685	FNOR2	non-sulfur	TK2240	Lysine--tRNA ligase	4
TK1685	FNOR2	non-sulfur	TK0547	Metallophosphoesterase, calcineurin superfamily	3
TK1685	FNOR2	non-sulfur	TK0063	Nucleotidyltransferase, fused to N-terminal DNA-binding domain	4
TK1685	FNOR2	non-sulfur	TK1165	Predicted AP endonuclease	4
TK1685	FNOR2	non-sulfur	TK0773	Predicted ATP-dependent endonuclease, OLD family	5
TK1685	FNOR2	non-sulfur	TK2079	Probable formate transporter	4
TK1685	FNOR2	non-sulfur	TK1518	Protein translocase subunit SecY	5
TK1685	FNOR2	non-sulfur	TK0795	Putative 5-methylcytosine restriction system, GTPase subunit	2
TK1685	FNOR2	non-sulfur	TK2093	Membrane bound hydrogenase, 4Fe-4S cluster-binding subunit	3
TK1685	FNOR2	non-sulfur	TK1280	Transcription initiation factor IIB 1	3
TK1685	FNOR2	non-sulfur	TK0130	Uncharacterized protein	3
TK1685	FNOR2	non-sulfur	TK1046	Uncharacterized protein	5
TK1685	FNOR2	non-sulfur	TK0930	Uncharacterized protein	4
TK1685	FNOR2	non-sulfur	TK2144	Uncharacterized protein	4
TK1685	FNOR2	non-sulfur	TK1609	Uncharacterized protein	2
TK1685	FNOR2	non-sulfur	TK1602	V-type ATP synthase alpha chain	3
TK1685	FNOR2	non-sulfur	TK1603	V-type ATP synthase beta chain	2
TK1685	FNOR2	non-sulfur	TK0951	XPA-binding protein 1 homolog	2
TK1978	VOR-POR	sulfur	TK1980	2-oxoisovalerate:ferredoxin oxidoreductase, alpha subunit	5
TK1978	VOR-POR	sulfur	TK1981	2-oxoisovalerate:ferredoxin oxidoreductase, beta subunit	5
TK1978	VOR-POR	sulfur	TK1979	2-oxoisovalerate:ferredoxin oxidoreductase, delta subunit	5
TK1978	VOR-POR	sulfur	TK2276	Orotidine 5'-phosphate decarboxylase	4
TK1978	VOR-POR	sulfur	TK2076	Probable formate dehydrogenase, alpha subunit	4
TK1978	VOR-POR	sulfur	TK0976	Putative snRNP Sm-like protein	4
TK1978	VOR-POR	sulfur	TK1835	Pyrrolidone-carboxylate peptidase	4
TK1978	VOR-POR	sulfur	TK1983	Pyruvate:ferredoxin oxidoreductase, alpha subunit	5
TK1978	VOR-POR	sulfur	TK1984	Pyruvate:ferredoxin oxidoreductase, beta subunit	5
TK1978	VOR-POR	sulfur	TK1978	Pyruvate/ketoisovalerate oxidoreductases common subunit gamma	5
TK1978	VOR-POR	sulfur	TK1982	Pyruvate:ferredoxin oxidoreductase, delta subunit	5
TK1978	VOR-POR	sulfur	TK0826	Rubrerythrin domain-containing protein	5
TK1978	VOR-POR	sulfur	TK0650	Rubrerythrin-related protein	5
TK1978	VOR-POR	sulfur	TK1958	Uncharacterized protein	5
TK1978	VOR-POR	non-sulfur	TK1980	2-oxoisovalerate:ferredoxin oxidoreductase, alpha subunit	5
TK1978	VOR-POR	non-sulfur	TK1981	2-oxoisovalerate:ferredoxin oxidoreductase, beta subunit	5
TK1978	VOR-POR	non-sulfur	TK1979	2-oxoisovalerate:ferredoxin oxidoreductase, delta subunit	5
TK1978	VOR-POR	non-sulfur	TK1983	Pyruvate:ferredoxin oxidoreductase, alpha subunit	5
TK1978	VOR-POR	non-sulfur	TK1984	Pyruvate:ferredoxin oxidoreductase, beta subunit	5
TK1978	VOR-POR	non-sulfur	TK1982	Pyruvate:ferredoxin oxidoreductase, delta subunit	5
TK1978	VOR-POR	non-sulfur	TK1978	Pyruvate/ketoisovalerate oxidoreductases common subunit gamma	5
TK1978	VOR-POR	non-sulfur	TK0826	Rubrerythrin domain-containing protein	5
TK1978	VOR-POR	non-sulfur	TK0650	Rubrerythrin-related protein	5
TK1978	VOR-POR	non-sulfur	TK1958	Uncharacterized protein	4
TK1979	VOR	sulfur	TK1980	2-oxoisovalerate:ferredoxin oxidoreductase, alpha subunit	5
TK1979	VOR	sulfur	TK1981	2-oxoisovalerate:ferredoxin oxidoreductase, beta subunit	5
TK1979	VOR	sulfur	TK1979	2-oxoisovalerate:ferredoxin oxidoreductase, delta subunit	5
TK1979	VOR	sulfur	TK1804	ABC-type dipeptide/oligopeptide transport system, probable periplasmic component	4
TK1979	VOR	sulfur	TK1002	Adenylosuccinate synthetase	4
TK1979	VOR	sulfur	TK0211	Amidophosphoribosyltransferase	4
TK1979	VOR	sulfur	TK1903	DNA polymerase II large subunit	5
TK1979	VOR	sulfur	TK1684	Ferredoxin:NADP oxidoreductase, alpha subunit	5
TK1979	VOR	sulfur	TK1685	Ferredoxin:NADP oxidoreductase, beta subunit	4
TK1979	VOR	sulfur	TK0527	FeS_assembly_P domain-containing protein	5
TK1979	VOR	sulfur	TK0916	L-threonine 3-dehydrogenase	4
TK1979	VOR	sulfur	TK1307	Nucleoside diphosphate kinase	4
TK1979	VOR	sulfur	TK1165	Predicted AP endonuclease	5
TK1979	VOR	sulfur	TK1314	Predicted ATPase, AAA superfamily	4
TK1979	VOR	sulfur	TK1611	Predicted metal-dependent hydrolase	4
TK1979	VOR	sulfur	TK1859	Probable lipoprotein releasing system, ATP-binding protein	4
TK1979	VOR	sulfur	TK1305	Probable translation initiation factor IF-2	4
TK1979	VOR	sulfur	TK1509	Probable tRNA pseudouridine synthase B	4
TK1979	VOR	sulfur	TK0550	Proline--tRNA ligase	4
TK1979	VOR	sulfur	TK1984	Pyruvate:ferredoxin oxidoreductase, beta subunit	5
TK1979	VOR	sulfur	TK1978	Pyruvate/ketoisovalerate oxidoreductases common subunit gamma	5
TK1979	VOR	sulfur	TK0155	RecJ-like exonuclease, containing OB-fold nucleic acid-binding domains	5
TK1979	VOR	sulfur	TK0650	Rubrerythrin-related protein	5
TK1979	VOR	sulfur	TK0528	Serine hydroxymethyltransferase	5
TK1979	VOR	sulfur	TK0754	tRNA(Met) cytidine acetyltransferase TmcA	4
TK1979	VOR	sulfur	TK0799	Type 2 DNA topoisomerase 6 subunit B	5
TK1979	VOR	sulfur	TK1958	Uncharacterized protein	5
TK1979	VOR	sulfur	TK0483	Uncharacterized protein	4
TK1979	VOR	sulfur	TK0141	UPF0173 metal-dependent hydrolase TK0141	4
TK1979	VOR	sulfur	TK1736	Vitamin B12-dependent ribonucleotide reductase	5
TK1979	VOR	non-sulfur	TK1980	2-oxoisovalerate:ferredoxin oxidoreductase, alpha subunit	5
TK1979	VOR	non-sulfur	TK1981	2-oxoisovalerate:ferredoxin oxidoreductase, beta subunit	5
TK1979	VOR	non-sulfur	TK1979	2-oxoisovalerate:ferredoxin oxidoreductase, delta subunit	5
TK1979	VOR	non-sulfur	TK1506	30S ribosomal protein S13	5
TK1979	VOR	non-sulfur	TK1517	Adenylate kinase	4
TK1979	VOR	non-sulfur	TK1903	DNA polymerase II large subunit	5
TK1979	VOR	non-sulfur	TK0527	FeS_assembly_P domain-containing protein	5
TK1979	VOR	non-sulfur	TK0183	Fibrillarin-like rRNA/tRNA 2'-O-methyltransferase	4
TK1979	VOR	non-sulfur	TK0190	GMP synthase [glutamine-hydrolyzing] subunit A	4
TK1979	VOR	non-sulfur	TK0540	Metal-dependent phosphohydrolase, HD superfamily	4
TK1979	VOR	non-sulfur	TK0981	N2, N2-dimethylguanosine tRNA methyltransferase	4
TK1979	VOR	non-sulfur	TK2250	Non-specific serine/threonine protein kinase	4
TK1979	VOR	non-sulfur	TK1165	Predicted AP endonuclease	4
TK1979	VOR	non-sulfur	TK0773	Predicted ATP-dependent endonuclease, OLD family	4
TK1979	VOR	non-sulfur	TK1859	Probable lipoprotein releasing system, ATP-binding protein	5
TK1979	VOR	non-sulfur	TK1009	Putative 5-methylcytosine restriction system, GTPase subunit	4
TK1979	VOR	non-sulfur	TK1984	Pyruvate:ferredoxin oxidoreductase, beta subunit	4
TK1979	VOR	non-sulfur	TK1978	Pyruvate/ketoisovalerate oxidoreductases common subunit gamma	5
TK1979	VOR	non-sulfur	TK0155	RecJ-like exonuclease, containing OB-fold nucleic acid-binding domains	4
TK1979	VOR	non-sulfur	TK0650	Rubrerythrin-related protein	5
TK1979	VOR	non-sulfur	TK2045	SAM-dependent methyltransferase, UPF0020 family	4
TK1979	VOR	non-sulfur	TK0528	Serine hydroxymethyltransferase	4
TK1979	VOR	non-sulfur	TK0219	Sugar-phosphate nucleotidyltransferase	4
TK1979	VOR	non-sulfur	TK1958	Uncharacterized protein	5
TK1979	VOR	non-sulfur	TK0483	Uncharacterized protein	5
TK1979	VOR	non-sulfur	TK0141	UPF0173 metal-dependent hydrolase TK0141	4
TK1980	VOR	sulfur	TK1980	2-oxoisovalerate:ferredoxin oxidoreductase, alpha subunit	4
TK1980	VOR	sulfur	TK1981	2-oxoisovalerate:ferredoxin oxidoreductase, beta subunit	5
TK1980	VOR	sulfur	TK1979	2-oxoisovalerate:ferredoxin oxidoreductase, delta subunit	5
TK1980	VOR	sulfur	TK0665	Acetate--CoA ligase (ADP-forming)	4
TK1980	VOR	sulfur	TK0044	Archaeal flagella-related protein D, internal insertion	5
TK1980	VOR	sulfur	TK1157	CDC48/VCP homolog, AAA superfamily	3
TK1980	VOR	sulfur	TK0634	Chemotaxis histidine kinase, flame shift	4
TK1980	VOR	sulfur	TK0318	DUF3216 domain-containing protein	3
TK1980	VOR	sulfur	TK0038	Flagellin B1	5
TK1980	VOR	sulfur	TK0039	Flagellin B2	4
TK1980	VOR	sulfur	TK0040	Flagellin B3	5
TK1980	VOR	sulfur	TK0042	Flagellin B5	5
TK1980	VOR	sulfur	TK2008	Hydrogenase maturation factor HypA	4
TK1980	VOR	sulfur	TK1024	Hypothetical membrane protein	3
TK1980	VOR	sulfur	TK0107	Manganese-dependent transcription regulator	4
TK1980	VOR	sulfur	TK2089	Membrane bound hydrogenase, NiFe-hydrogenase small subunit	2
TK1980	VOR	sulfur	TK1457	Probable phosphate transport system regulator, fused to TrkA-C domain	3
TK1980	VOR	sulfur	TK1978	Pyruvate/ketoisovalerate oxidoreductases common subunit gamma	4
TK1980	VOR	sulfur	TK2160	Radical_SAM domain-containing protein	5
TK1980	VOR	sulfur	TK0695	RHH_1 domain-containing protein	5
TK1980	VOR	sulfur	TK0650	Rubrerythrin-related protein	4
TK1980	VOR	sulfur	TK0872	tRNA/rRNA cytosine-C5-methylase, NOL1/NOP2/Sun family	4
TK1980	VOR	sulfur	TK0777	Tyrosine recombinase XerA	4
TK1980	VOR	sulfur	TK2283	Uncharacterized protein	5
TK1980	VOR	sulfur	TK0442	Uncharacterized protein	4
TK1980	VOR	sulfur	TK0124	Uncharacterized protein	4
TK1980	VOR	sulfur	TK1025	Uncharacterized protein	4
TK1980	VOR	sulfur	TK0033	Uncharacterized protein	4
TK1980	VOR	sulfur	TK1394	Uncharacterized protein	4
TK1980	VOR	sulfur	TK0648	Uncharacterized protein	3
TK1980	VOR	non-sulfur	TK1980	2-oxoisovalerate:ferredoxin oxidoreductase, alpha subunit	5
TK1980	VOR	non-sulfur	TK1981	2-oxoisovalerate:ferredoxin oxidoreductase, beta subunit	5
TK1980	VOR	non-sulfur	TK1979	2-oxoisovalerate:ferredoxin oxidoreductase, delta subunit	5
TK1980	VOR	non-sulfur	TK0944	Acetate--CoA ligase (ADP-forming)	5
TK1980	VOR	non-sulfur	TK0665	Acetate--CoA ligase (ADP-forming)	5
TK1980	VOR	non-sulfur	TK0318	DUF3216 domain-containing protein	4
TK1980	VOR	non-sulfur	TK0527	FeS_assembly_P domain-containing protein	5
TK1980	VOR	non-sulfur	TK0038	Flagellin B1	5
TK1980	VOR	non-sulfur	TK0039	Flagellin B2	5
TK1980	VOR	non-sulfur	TK0040	Flagellin B3	5
TK1980	VOR	non-sulfur	TK0042	Flagellin B5	5
TK1980	VOR	non-sulfur	TK1796	Glutamine synthetase	3
TK1980	VOR	non-sulfur	TK0190	GMP synthase [glutamine-hydrolyzing] subunit A	5
TK1980	VOR	non-sulfur	TK0110	Hydrolase, HAD superfamily	4
TK1980	VOR	non-sulfur	TK0136	Indolepyruvate oxidoreductase subunit IorA	3
TK1980	VOR	non-sulfur	TK1908	Lipoate-protein ligase A, N-terminal section	5
TK1980	VOR	non-sulfur	TK1299	NAD(P)H sulfur oxidoreductase (CoA-dependent)	3
TK1980	VOR	non-sulfur	TK1557	Predicted dehydrogenase	3
TK1980	VOR	non-sulfur	TK1983	Pyruvate:ferredoxin oxidoreductase, alpha subunit	5
TK1980	VOR	non-sulfur	TK1984	Pyruvate:ferredoxin oxidoreductase, beta subunit	5
TK1980	VOR	non-sulfur	TK1978	Pyruvate/ketoisovalerate oxidoreductases common subunit gamma	4
TK1980	VOR	non-sulfur	TK0568	Tyrosine--tRNA ligase	5
TK1980	VOR	non-sulfur	TK1394	Uncharacterized protein	4
TK1980	VOR	non-sulfur	TK1329	Uncharacterized protein	4
TK1981	VOR	sulfur	TK1980	2-oxoisovalerate:ferredoxin oxidoreductase, alpha subunit	5
TK1981	VOR	sulfur	TK1981	2-oxoisovalerate:ferredoxin oxidoreductase, beta subunit	5
TK1981	VOR	sulfur	TK1979	2-oxoisovalerate:ferredoxin oxidoreductase, delta subunit	5
TK1981	VOR	sulfur	TK2076	Probable formate dehydrogenase, alpha subunit	4
TK1981	VOR	sulfur	TK0976	Putative snRNP Sm-like protein	3
TK1981	VOR	sulfur	TK1978	Pyruvate/ketoisovalerate oxidoreductases common subunit gamma	5
TK1981	VOR	sulfur	TK0650	Rubrerythrin-related protein	5
TK1981	VOR	non-sulfur	TK1980	2-oxoisovalerate:ferredoxin oxidoreductase, alpha subunit	5
TK1981	VOR	non-sulfur	TK1981	2-oxoisovalerate:ferredoxin oxidoreductase, beta subunit	5
TK1981	VOR	non-sulfur	TK1979	2-oxoisovalerate:ferredoxin oxidoreductase, delta subunit	5
TK1981	VOR	non-sulfur	TK0527	FeS_assembly_P domain-containing protein	4
TK1981	VOR	non-sulfur	TK0976	Putative snRNP Sm-like protein	5
TK1981	VOR	non-sulfur	TK1983	Pyruvate:ferredoxin oxidoreductase, alpha subunit	5
TK1981	VOR	non-sulfur	TK1978	Pyruvate/ketoisovalerate oxidoreductases common subunit gamma	5
TK1981	VOR	non-sulfur	TK0650	Rubrerythrin-related protein	5
TK1982	POR	sulfur	TK1980	2-oxoisovalerate:ferredoxin oxidoreductase, alpha subunit	4
TK1982	POR	sulfur	TK1500	30S ribosomal protein S9	3
TK1982	POR	sulfur	TK0510	Diadenylate cyclase	4
TK1982	POR	sulfur	TK1165	Predicted AP endonuclease	3
TK1982	POR	sulfur	TK2076	Probable formate dehydrogenase, alpha subunit	4
TK1982	POR	sulfur	TK1509	Probable tRNA pseudouridine synthase B	4
TK1982	POR	sulfur	TK1009	Putative 5-methylcytosine restriction system, GTPase subunit	4
TK1982	POR	sulfur	TK1439	Putative nickel-responsive regulator	4
TK1982	POR	sulfur	TK1983	Pyruvate:ferredoxin oxidoreductase, alpha subunit	5
TK1982	POR	sulfur	TK1984	Pyruvate:ferredoxin oxidoreductase, beta subunit	5
TK1982	POR	sulfur	TK1982	Pyruvate:ferredoxin oxidoreductase, delta subunit	5
TK1982	POR	sulfur	TK1978	Pyruvate/ketoisovalerate oxidoreductases common subunit gamma	5
TK1982	POR	sulfur	TK2160	Radical_SAM domain-containing protein	4
TK1982	POR	sulfur	TK0826	Rubrerythrin domain-containing protein	5
TK1982	POR	sulfur	TK2215	tRNA-splicing endonuclease	3
TK1982	POR	sulfur	TK1958	Uncharacterized protein	5
TK1982	POR	sulfur	TK1631	Uncharacterized protein	3
TK1982	POR	sulfur	TK1663	Uncharacterized protein	4
TK1982	POR	sulfur	TK2144	Uncharacterized protein	4
TK1982	POR	sulfur	TK1394	Uncharacterized protein	3
TK1982	POR	sulfur	TK0483	Uncharacterized protein	4
TK1982	POR	sulfur	TK0853	UPF0284 protein TK0853	4
TK1982	POR	non-sulfur	TK1981	2-oxoisovalerate:ferredoxin oxidoreductase, beta subunit	3
TK1982	POR	non-sulfur	TK0866	2,3-bisphosphoglycerate-independent phosphoglycerate mutase	4
TK1982	POR	non-sulfur	TK1506	30S ribosomal protein S13	4
TK1982	POR	non-sulfur	TK1310	30S ribosomal protein S28e	4
TK1982	POR	non-sulfur	TK1521	30S ribosomal protein S5	5
TK1982	POR	non-sulfur	TK1191	30S ribosomal protein S8e	4
TK1982	POR	non-sulfur	TK1500	30S ribosomal protein S9	4
TK1982	POR	non-sulfur	TK2077	4Fe-4S cluster-binding protein	4
TK1982	POR	non-sulfur	TK1542	50S ribosomal protein L3	4
TK1982	POR	non-sulfur	TK1311	50S ribosomal protein L7Ae	4
TK1982	POR	non-sulfur	TK0730	ABC-type transport system involved in Fe-S cluster assembly, permease component	5
TK1982	POR	non-sulfur	TK1002	Adenylosuccinate synthetase	5
TK1982	POR	non-sulfur	TK2298	Anaerobic ribonucleoside-triphosphate reductase	5
TK1982	POR	non-sulfur	TK2289	Archaeal histone B	4
TK1982	POR	non-sulfur	TK2196	Aspartate carbamoyltransferase	4
TK1982	POR	non-sulfur	TK1428	Cleavage and polyadenylation specficity factor subunit homolog	5
TK1982	POR	non-sulfur	TK1514	Cytidylate kinase	4
TK1982	POR	non-sulfur	TK1022	D-aminopeptidase	4
TK1982	POR	non-sulfur	TK1410	DNA primase DnaG	4
TK1982	POR	non-sulfur	TK0308	Elongation factor 1-alpha	5
TK1982	POR	non-sulfur	TK0509	Flavin prenyltransferase UbiX	5
TK1982	POR	non-sulfur	TK1431	Glutamate dehydrogenase	4
TK1982	POR	non-sulfur	TK0978	Glycine--tRNA ligase	4
TK1982	POR	non-sulfur	TK0136	Indolepyruvate oxidoreductase subunit IorA	4
TK1982	POR	non-sulfur	TK0297	L-aspartate oxidase	5
TK1982	POR	non-sulfur	TK2240	Lysine--tRNA ligase	3
TK1982	POR	non-sulfur	TK2091	Membrane bound hydrogenase, NiFe-hydrogenase large subunit 2	4
TK1982	POR	non-sulfur	TK0540	Metal-dependent phosphohydrolase, HD superfamily	5
TK1982	POR	non-sulfur	TK0544	Molybdenum cofactor biosynthesis protein B	4
TK1982	POR	non-sulfur	TK0871	Ornithine carbamoyltransferase	4
TK1982	POR	non-sulfur	TK1239	Peptide chain release factor subunit 1	4
TK1982	POR	non-sulfur	TK0537	Peroxiredoxin	4
TK1982	POR	non-sulfur	TK1292	Phosphoenolpyruvate synthase	4
TK1982	POR	non-sulfur	TK1146	Phosphoglycerate kinase	5
TK1982	POR	non-sulfur	TK0953	Predicted ATPase, AAA superfamily, containing PIN and KH nucleic acid-binding domains	4
TK1982	POR	non-sulfur	TK0506	Predicted GTPase, containing TGS domain	4
TK1982	POR	non-sulfur	TK1769	Predicted transcription regulator, DUF118 helix-turn-helix family	5
TK1982	POR	non-sulfur	TK2076	Probable formate dehydrogenase, alpha subunit	4
TK1982	POR	non-sulfur	TK1785	Probable tRNA/rRNA methyltransferase	4
TK1982	POR	non-sulfur	TK2252	Proteasome-activating nucleotidase	4
TK1982	POR	non-sulfur	TK1085	Protein disulfide oxidoreductase	3
TK1982	POR	non-sulfur	TK1009	Putative 5-methylcytosine restriction system, GTPase subunit	5
TK1982	POR	non-sulfur	TK0976	Putative snRNP Sm-like protein	3
TK1982	POR	non-sulfur	TK0217	Pyridoxal 5'-phosphate synthase subunit PdxS	5
TK1982	POR	non-sulfur	TK0893	Pyruvate fromate-lyase activating enzyme-related protein, radical SAM superfamily	4
TK1982	POR	non-sulfur	TK1983	Pyruvate:ferredoxin oxidoreductase, alpha subunit	5
TK1982	POR	non-sulfur	TK1984	Pyruvate:ferredoxin oxidoreductase, beta subunit	5
TK1982	POR	non-sulfur	TK1982	Pyruvate:ferredoxin oxidoreductase, delta subunit	5
TK1982	POR	non-sulfur	TK1978	Pyruvate/ketoisovalerate oxidoreductases common subunit gamma	5
TK1982	POR	non-sulfur	TK0155	RecJ-like exonuclease, containing OB-fold nucleic acid-binding domains	5
TK1982	POR	non-sulfur	TK0826	Rubrerythrin domain-containing protein	5
TK1982	POR	non-sulfur	TK1671	S-adenosyl-L-methionine-dependent tRNA 4-demethylwyosine synthase	4
TK1982	POR	non-sulfur	TK0895	S-layer protein	4
TK1982	POR	non-sulfur	TK0528	Serine hydroxymethyltransferase	4
TK1982	POR	non-sulfur	TK0219	Sugar-phosphate nucleotidyltransferase	5
TK1982	POR	non-sulfur	TK1684	Ferredoxin:NADP oxidoreductase, alpha subunit	4
TK1982	POR	non-sulfur	TK0778	Toprim domain-containing protein	4
TK1982	POR	non-sulfur	TK1100	Translation initiation factor 2 subunit alpha	4
TK1982	POR	non-sulfur	TK1621	Translation initiation factor 2 subunit beta	5
TK1982	POR	non-sulfur	TK1946	Translation initiation factor 2 subunit gamma	5
TK1982	POR	non-sulfur	TK0754	tRNA(Met) cytidine acetyltransferase TmcA	5
TK1982	POR	non-sulfur	TK1853	Type II/IV secretion system ATPase	4
TK1982	POR	non-sulfur	TK0568	Tyrosine--tRNA ligase	5
TK1982	POR	non-sulfur	TK1004	UDP-glucose 4-epimerase	4
TK1982	POR	non-sulfur	TK0453	Uncharacterized protein	4
TK1982	POR	non-sulfur	TK0593	Uncharacterized protein	4
TK1982	POR	non-sulfur	TK0438	Uncharacterized protein	4
TK1982	POR	non-sulfur	TK1025	Uncharacterized protein	4
TK1982	POR	non-sulfur	TK0883	Uncharacterized protein	4
TK1982	POR	non-sulfur	TK0592	Uncharacterized protein	4
TK1982	POR	non-sulfur	TK0483	Uncharacterized protein	5
TK1982	POR	non-sulfur	TK1492	Uncharacterized protein	4
TK1982	POR	non-sulfur	TK0305	Uridylate kinase	5
TK1982	POR	non-sulfur	TK1736	Vitamin B12-dependent ribonucleotide reductase	5
TK1983	POR	sulfur	TK1983	Pyruvate:ferredoxin oxidoreductase, alpha subunit	5
TK1983	POR	sulfur	TK1984	Pyruvate:ferredoxin oxidoreductase, beta subunit	5
TK1983	POR	sulfur	TK1982	Pyruvate:ferredoxin oxidoreductase, delta subunit	4
TK1983	POR	sulfur	TK1978	Pyruvate/ketoisovalerate oxidoreductases common subunit gamma	5
TK1983	POR	sulfur	TK0826	Rubrerythrin domain-containing protein	4
TK1983	POR	sulfur	TK1958	Uncharacterized protein	4
TK1983	POR	non-sulfur	TK1980	2-oxoisovalerate:ferredoxin oxidoreductase, alpha subunit	5
TK1983	POR	non-sulfur	TK1981	2-oxoisovalerate:ferredoxin oxidoreductase, beta subunit	4
TK1983	POR	non-sulfur	TK0844	Aldehyde ferredoxin oxidoreductase	4
TK1983	POR	non-sulfur	TK0038	Flagellin B1	3
TK1983	POR	non-sulfur	TK0110	Hydrolase, HAD superfamily	3
TK1983	POR	non-sulfur	TK1165	Predicted AP endonuclease	4
TK1983	POR	non-sulfur	TK1983	Pyruvate:ferredoxin oxidoreductase, alpha subunit	5
TK1983	POR	non-sulfur	TK1984	Pyruvate:ferredoxin oxidoreductase, beta subunit	5
TK1983	POR	non-sulfur	TK1982	Pyruvate:ferredoxin oxidoreductase, delta subunit	5
TK1983	POR	non-sulfur	TK1978	Pyruvate/ketoisovalerate oxidoreductases common subunit gamma	5
TK1983	POR	non-sulfur	TK0826	Rubrerythrin domain-containing protein	5
TK1983	POR	non-sulfur	TK1958	Uncharacterized protein	5
TK1984	POR	sulfur	TK0561	Adenylosuccinate lyase	5
TK1984	POR	sulfur	TK0844	Aldehyde ferredoxin oxidoreductase	5
TK1984	POR	sulfur	TK0211	Amidophosphoribosyltransferase	5
TK1984	POR	sulfur	TK1413	Archaeal histone A	4
TK1984	POR	sulfur	TK1421	Cell division protein FtsZ 1	5
TK1984	POR	sulfur	TK1325	Ferredoxin:NADP oxidoreductase, alpha subunit	4
TK1984	POR	sulfur	TK1326	Ferredoxin:NADP oxidoreductase, beta subunit	4
TK1984	POR	sulfur	TK0207	Formate-dependent phosphoribosylglycinamide formyltransferase	5
TK1984	POR	sulfur	TK1796	Glutamine synthetase	5
TK1984	POR	sulfur	TK0193	GMP synthase [glutamine-hydrolyzing] subunit B	5
TK1984	POR	sulfur	TK2016	Iron-molybdenum cofactor-binding protein	4
TK1984	POR	sulfur	TK0204	Phosphoribosylamine--glycine ligase	4
TK1984	POR	sulfur	TK0432	Phosphoribosylaminoimidazole-succinocarboxamide synthase	5
TK1984	POR	sulfur	TK1557	Predicted dehydrogenase	4
TK1984	POR	sulfur	TK1983	Pyruvate:ferredoxin oxidoreductase, alpha subunit	5
TK1984	POR	sulfur	TK1984	Pyruvate:ferredoxin oxidoreductase, beta subunit	5
TK1984	POR	sulfur	TK1982	Pyruvate:ferredoxin oxidoreductase, delta subunit	5
TK1984	POR	sulfur	TK1978	Pyruvate/ketoisovalerate oxidoreductases common subunit gamma	5
TK1984	POR	sulfur	TK0826	Rubrerythrin domain-containing protein	5
TK1984	POR	sulfur	TK1958	Uncharacterized protein	4
TK1984	POR	sulfur	TK0157	Xanthine/uracilpermease	4
TK1984	POR	non-sulfur	TK1981	2-oxoisovalerate:ferredoxin oxidoreductase, beta subunit	5
TK1984	POR	non-sulfur	TK0211	Amidophosphoribosyltransferase	5
TK1984	POR	non-sulfur	TK0203	ATP-grasp domain-containing protein	3
TK1984	POR	non-sulfur	TK0318	DUF3216 domain-containing protein	4
TK1984	POR	non-sulfur	TK0038	Flagellin B1	3
TK1984	POR	non-sulfur	TK0207	Formate-dependent phosphoribosylglycinamide formyltransferase	5
TK1984	POR	non-sulfur	TK0477	Glyceraldehyde 3-phosphate phosphatase	3
TK1984	POR	non-sulfur	TK0190	GMP synthase [glutamine-hydrolyzing] subunit A	5
TK1984	POR	non-sulfur	TK0110	Hydrolase, HAD superfamily	5
TK1984	POR	non-sulfur	TK0432	Phosphoribosylaminoimidazole-succinocarboxamide synthase	5
TK1984	POR	non-sulfur	TK0773	Predicted ATP-dependent endonuclease, OLD family	3
TK1984	POR	non-sulfur	TK1557	Predicted dehydrogenase	4
TK1984	POR	non-sulfur	TK1983	Pyruvate:ferredoxin oxidoreductase, alpha subunit	5
TK1984	POR	non-sulfur	TK1984	Pyruvate:ferredoxin oxidoreductase, beta subunit	5
TK1984	POR	non-sulfur	TK1982	Pyruvate:ferredoxin oxidoreductase, delta subunit	5
TK1984	POR	non-sulfur	TK1978	Pyruvate/ketoisovalerate oxidoreductases common subunit gamma	5
TK1984	POR	non-sulfur	TK0826	Rubrerythrin domain-containing protein	5
TK1984	POR	non-sulfur	TK1958	Uncharacterized protein	5
TK1984	POR	non-sulfur	TK2105	Uncharacterized protein	4
TK2075	FDH	sulfur	TK1130	2-oxoacid:ferredoxin oxidoreductases, alpha subunit	4
TK2075	FDH	sulfur	TK1980	2-oxoisovalerate:ferredoxin oxidoreductase, alpha subunit	4
TK2075	FDH	sulfur	TK1981	2-oxoisovalerate:ferredoxin oxidoreductase, beta subunit	4
TK2075	FDH	sulfur	TK2075	4Fe-4S cluster-binding protein	5
TK2075	FDH	sulfur	TK2077	4Fe-4S cluster-binding protein	5
TK2075	FDH	sulfur	TK2078	4Fe-4S cluster-binding protein	5
TK2075	FDH	sulfur	TK0844	Aldehyde ferredoxin oxidoreductase	5
TK2075	FDH	sulfur	TK0044	Archaeal flagella-related protein D, internal insertion	5
TK2075	FDH	sulfur	TK2072	Cytosolic NiFe-hydrogenase, beta subunit	4
TK2075	FDH	sulfur	TK1325	Ferredoxin:NADP oxidoreductase, alpha subunit	5
TK2075	FDH	sulfur	TK0038	Flagellin B1	4
TK2075	FDH	sulfur	TK0509	Flavin prenyltransferase UbiX	4
TK2075	FDH	sulfur	TK2074	Glutamate synthase beta chain-related oxidoreductase	5
TK2075	FDH	sulfur	TK0136	Indolepyruvate oxidoreductase subunit IorA	5
TK2075	FDH	sulfur	TK0732	Iron-molybdenum cofactor-binding protein	4
TK2075	FDH	sulfur	TK1165	Predicted AP endonuclease	5
TK2075	FDH	sulfur	TK1035	Predicted glutamine amidotransferase, class II	4
TK2075	FDH	sulfur	TK2076	Probable formate dehydrogenase, alpha subunit	4
TK2075	FDH	sulfur	TK1859	Probable lipoprotein releasing system, ATP-binding protein	5
TK2075	FDH	sulfur	TK1305	Probable translation initiation factor IF-2	3
TK2075	FDH	sulfur	TK0141	UPF0173 metal-dependent hydrolase TK0141	4
TK2075	FDH	non-sulfur	TK1130	2-oxoacid:ferredoxin oxidoreductases, alpha subunit	4
TK2075	FDH	non-sulfur	TK1129	2-oxoacid:ferredoxin oxidoreductases, beta subunit	3
TK2075	FDH	non-sulfur	TK1126	2-oxoacid:ferredoxin oxidoreductases, gamma subunit	5
TK2075	FDH	non-sulfur	TK2075	4Fe-4S cluster-binding protein	5
TK2075	FDH	non-sulfur	TK2077	4Fe-4S cluster-binding protein	4
TK2075	FDH	non-sulfur	TK1415	50S ribosomal protein L12	5
TK2075	FDH	non-sulfur	TK1513	50S ribosomal protein L14e	4
TK2075	FDH	non-sulfur	TK1800	ABC-type dipeptide/oligopeptide transport system, ATPase component	5
TK2075	FDH	non-sulfur	TK1801	ABC-type dipeptide/oligopeptide transport system, ATPase component	3
TK2075	FDH	non-sulfur	TK1804	ABC-type dipeptide/oligopeptide transport system, probable periplasmic component	3
TK2075	FDH	non-sulfur	TK0665	Acetate--CoA ligase (ADP-forming)	3
TK2075	FDH	non-sulfur	TK0465	Acetyl-CoA synthetase I (NDP forming), beta subunit	4
TK2075	FDH	non-sulfur	TK0240	Arginase	5
TK2075	FDH	non-sulfur	TK2242	Beta-ribofuranosylaminobenzene 5'-phosphate synthase	4
TK2075	FDH	non-sulfur	TK0669	CDC48/VCP homolog, AAA superfamily	3
TK2075	FDH	non-sulfur	TK1687	Cysteine synthase	5
TK2075	FDH	non-sulfur	TK2072	Cytosolic NiFe-hydrogenase, beta subunit	5
TK2075	FDH	non-sulfur	TK0510	Diadenylate cyclase	4
TK2075	FDH	non-sulfur	TK2111	dITP/XTP pyrophosphatase	3
TK2075	FDH	non-sulfur	TK1199	DNA helicase	4
TK2075	FDH	non-sulfur	TK1903	DNA polymerase II large subunit	4
TK2075	FDH	non-sulfur	TK0309	Elongation factor 2	4
TK2075	FDH	non-sulfur	TK1693	FeS_assembly_P domain-containing protein	3
TK2075	FDH	non-sulfur	TK1188	Glucosamine-1-phosphate N-acetyltransferase	5
TK2075	FDH	non-sulfur	TK1431	Glutamate dehydrogenase	4
TK2075	FDH	non-sulfur	TK2074	Glutamate synthase beta chain-related oxidoreductase	5
TK2075	FDH	non-sulfur	TK0477	Glyceraldehyde 3-phosphate phosphatase	4
TK2075	FDH	non-sulfur	TK0789	Glycerol-1-phosphate dehydrogenase [NAD(P)+]	3
TK2075	FDH	non-sulfur	TK0190	GMP synthase [glutamine-hydrolyzing] subunit A	3
TK2075	FDH	non-sulfur	TK0136	Indolepyruvate oxidoreductase subunit IorA	4
TK2075	FDH	non-sulfur	TK0135	Indolepyruvate oxidoreductase subunit IorB	4
TK2075	FDH	non-sulfur	TK0690	Molybdopterin oxidoreductase, molybdopterin-binding subunit	5
TK2075	FDH	non-sulfur	TK0981	N2, N2-dimethylguanosine tRNA methyltransferase	4
TK2075	FDH	non-sulfur	TK1299	NAD(P)H sulfur oxidoreductase (CoA-dependent)	4
TK2075	FDH	non-sulfur	TK1481	NADH:polysulfide oxidoreductase	5
TK2075	FDH	non-sulfur	TK0063	Nucleotidyltransferase, fused to N-terminal DNA-binding domain	4
TK2075	FDH	non-sulfur	TK1850	Peptidyl-prolyl cis-trans isomerase	5
TK2075	FDH	non-sulfur	TK0537	Peroxiredoxin	5
TK2075	FDH	non-sulfur	TK0815	Peroxiredoxin, AhpC/TSA family	4
TK2075	FDH	non-sulfur	TK1165	Predicted AP endonuclease	4
TK2075	FDH	non-sulfur	TK1035	Predicted glutamine amidotransferase, class II	3
TK2075	FDH	non-sulfur	TK0348	Predicted membrane protease subunit, stomatin/prohibitin homolog	4
TK2075	FDH	non-sulfur	TK1859	Probable lipoprotein releasing system, ATP-binding protein	5
TK2075	FDH	non-sulfur	TK1509	Probable tRNA pseudouridine synthase B	4
TK2075	FDH	non-sulfur	TK1085	Protein disulfide oxidoreductase	4
TK2075	FDH	non-sulfur	TK1101	Ribosome biogenesis protein Nop10	4
TK2075	FDH	non-sulfur	TK0895	S-layer protein	4
TK2075	FDH	non-sulfur	TK0132	TATA-box-binding protein	5
TK2075	FDH	non-sulfur	TK0317	TatD-related deoxyribonuclease	3
TK2075	FDH	non-sulfur	TK2215	tRNA-splicing endonuclease	4
TK2075	FDH	non-sulfur	TK0553	tRNA(Ile2) 2-agmatinylcytidine synthetase TiaS	4
TK2075	FDH	non-sulfur	TK0754	tRNA(Met) cytidine acetyltransferase TmcA	3
TK2075	FDH	non-sulfur	TK0798	Type 2 DNA topoisomerase 6 subunit A	4
TK2075	FDH	non-sulfur	TK1853	Type II/IV secretion system ATPase	4
TK2075	FDH	non-sulfur	TK2030	Uncharacterized protein	5
TK2075	FDH	non-sulfur	TK0154	Uncharacterized protein	3
TK2075	FDH	non-sulfur	TK2283	Uncharacterized protein	4
TK2075	FDH	non-sulfur	TK0744	Uncharacterized protein	3
TK2075	FDH	non-sulfur	TK0011	Uncharacterized protein	4
TK2075	FDH	non-sulfur	TK0790	UPF0179 protein TK0790	4
TK2075	FDH	non-sulfur	TK1602	V-type ATP synthase alpha chain	4
TK2075	FDH	non-sulfur	TK1597	V-type ATP synthase subunit I	4
TK2075	FDH	non-sulfur	TK1737	Xanthine/guanine phosphoribosyltransferase	5
TK2076	FDH	sulfur	TK1125	2-oxoacid:ferredoxin oxidoreductases, alpha subunit	3
TK2076	FDH	sulfur	TK1980	2-oxoisovalerate:ferredoxin oxidoreductase, alpha subunit	4
TK2076	FDH	sulfur	TK1981	2-oxoisovalerate:ferredoxin oxidoreductase, beta subunit	5
TK2076	FDH	sulfur	TK1539	50S ribosomal protein L2	4
TK2076	FDH	sulfur	TK0572	ABC-type iron(III) transport system, ATPase component	4
TK2076	FDH	sulfur	TK0665	Acetate--CoA ligase (ADP-forming)	4
TK2076	FDH	sulfur	TK1517	Adenylate kinase	5
TK2076	FDH	sulfur	TK0561	Adenylosuccinate lyase	4
TK2076	FDH	sulfur	TK1002	Adenylosuccinate synthetase	5
TK2076	FDH	sulfur	TK0844	Aldehyde ferredoxin oxidoreductase	5
TK2076	FDH	sulfur	TK2298	Anaerobic ribonucleoside-triphosphate reductase	4
TK2076	FDH	sulfur	TK0474	Arginase	4
TK2076	FDH	sulfur	TK2196	Aspartate carbamoyltransferase	3
TK2076	FDH	sulfur	TK2195	Aspartate carbamoyltransferase regulatory chain	3
TK2076	FDH	sulfur	TK2042	ATPase, RecA superfamily	4
TK2076	FDH	sulfur	TK1997	Carbamoyltransferase	3
TK2076	FDH	sulfur	TK1974	Carboxymuconolactone decarboxylase-related protein	4
TK2076	FDH	sulfur	TK1514	Cytidylate kinase	2
TK2076	FDH	sulfur	TK2257	Deoxycytidylate deaminase	4
TK2076	FDH	sulfur	TK1091	DNA topoisomerase 1	3
TK2076	FDH	sulfur	TK1699	DNA-directed RNA polymerase subunit A''	4
TK2076	FDH	sulfur	TK0509	Flavin prenyltransferase UbiX	4
TK2076	FDH	sulfur	TK0789	Glycerol-1-phosphate dehydrogenase [NAD(P)+]	5
TK2076	FDH	sulfur	TK1993	Hydrogenase expression/formation protein HypE	3
TK2076	FDH	sulfur	TK2016	Iron-molybdenum cofactor-binding protein	3
TK2076	FDH	sulfur	TK0297	L-aspartate oxidase	4
TK2076	FDH	sulfur	TK0916	L-threonine 3-dehydrogenase	5
TK2076	FDH	sulfur	TK1461	Leucine--tRNA ligase	4
TK2076	FDH	sulfur	TK0574	Metallophosphoesterase, calcineurin superfamily	3
TK2076	FDH	sulfur	TK1037	Metallophosphoesterase, calcineurin superfamily	4
TK2076	FDH	sulfur	TK2250	Non-specific serine/threonine protein kinase	4
TK2076	FDH	sulfur	TK0446	PDDEXK_1 domain-containing protein	4
TK2076	FDH	sulfur	TK1549	Predicetd ATPase	3
TK2076	FDH	sulfur	TK1165	Predicted AP endonuclease	5
TK2076	FDH	sulfur	TK0953	Predicted ATPase, AAA superfamily, containing PIN and KH nucleic acid-binding domains	5
TK2076	FDH	sulfur	TK1035	Predicted glutamine amidotransferase, class II	4
TK2076	FDH	sulfur	TK1778	Predicted hydrolase, metallo-beta-lactamase superfamily	5
TK2076	FDH	sulfur	TK1769	Predicted transcription regulator, DUF118 helix-turn-helix family	4
TK2076	FDH	sulfur	TK2076	Probable formate dehydrogenase, alpha subunit	5
TK2076	FDH	sulfur	TK1305	Probable translation initiation factor IF-2	3
TK2076	FDH	sulfur	TK1637	Proteasome subunit alpha	4
TK2076	FDH	sulfur	TK2252	Proteasome-activating nucleotidase	5
TK2076	FDH	sulfur	TK0217	Pyridoxal 5'-phosphate synthase subunit PdxS	3
TK2076	FDH	sulfur	TK2218	Replication factor C small subunit	4
TK2076	FDH	sulfur	TK1711	Sugar-phosphate nucleotydyltransferase	3
TK2076	FDH	sulfur	TK0678	Thermosome subunit alpha	3
TK2076	FDH	sulfur	TK1100	Translation initiation factor 2 subunit alpha	4
TK2076	FDH	sulfur	TK1574	tRNA uridine(34) acetyltransferase	3
TK2076	FDH	sulfur	TK0754	tRNA(Met) cytidine acetyltransferase TmcA	4
TK2076	FDH	sulfur	TK2163	Tungsten-containing glyceraldehyde-3-phosphate:ferredoxin oxidoreductase	4
TK2076	FDH	sulfur	TK0799	Type 2 DNA topoisomerase 6 subunit B	4
TK2076	FDH	sulfur	TK0814	Type A flavoprotein	3
TK2076	FDH	sulfur	TK0568	Tyrosine--tRNA ligase	3
TK2076	FDH	sulfur	TK0440	Uncharacterized protein	4
TK2076	FDH	sulfur	TK0453	Uncharacterized protein	3
TK2076	FDH	sulfur	TK0483	Uncharacterized protein	3
TK2076	FDH	sulfur	TK0592	Uncharacterized protein	3
TK2076	FDH	sulfur	TK1329	Uncharacterized protein	4
TK2076	FDH	sulfur	TK2148	Uncharacterized protein	4
TK2076	FDH	sulfur	TK2269	Uncharacterized protein	2
TK2076	FDH	sulfur	TK2283	Uncharacterized protein	4
TK2076	FDH	sulfur	TK0141	UPF0173 metal-dependent hydrolase TK0141	3
TK2076	FDH	sulfur	TK1736	Vitamin B12-dependent ribonucleotide reductase	4
TK2076	FDH	non-sulfur	TK1415	50S ribosomal protein L12	4
TK2076	FDH	non-sulfur	TK1502	50S ribosomal protein L18e	4
TK2076	FDH	non-sulfur	TK1800	ABC-type dipeptide/oligopeptide transport system, ATPase component	4
TK2076	FDH	non-sulfur	TK1801	ABC-type dipeptide/oligopeptide transport system, ATPase component	3
TK2076	FDH	non-sulfur	TK1803	ABC-type dipeptide/oligopeptide transport system, permease component	4
TK2076	FDH	non-sulfur	TK0211	Amidophosphoribosyltransferase	4
TK2076	FDH	non-sulfur	TK0560	DNA/RNA-binding protein Alba	4
TK2076	FDH	non-sulfur	TK0207	Formate-dependent phosphoribosylglycinamide formyltransferase	3
TK2076	FDH	non-sulfur	TK0989	Fructose-bisphosphate aldolase class 1	3
TK2076	FDH	non-sulfur	TK0789	Glycerol-1-phosphate dehydrogenase [NAD(P)+]	4
TK2076	FDH	non-sulfur	TK0190	GMP synthase [glutamine-hydrolyzing] subunit A	4
TK2076	FDH	non-sulfur	TK0916	L-threonine 3-dehydrogenase	4
TK2076	FDH	non-sulfur	TK2093	Membrane bound hydrogenase, 4Fe-4S cluster-binding subunit	5
TK2076	FDH	non-sulfur	TK0547	Metallophosphoesterase, calcineurin superfamily	4
TK2076	FDH	non-sulfur	TK0981	N2, N2-dimethylguanosine tRNA methyltransferase	4
TK2076	FDH	non-sulfur	TK1165	Predicted AP endonuclease	4
TK2076	FDH	non-sulfur	TK0773	Predicted ATP-dependent endonuclease, OLD family	4
TK2076	FDH	non-sulfur	TK2076	Probable formate dehydrogenase, alpha subunit	4
TK2076	FDH	non-sulfur	TK1637	Proteasome subunit alpha	4
TK2076	FDH	non-sulfur	TK1518	Protein translocase subunit SecY	5
TK2076	FDH	non-sulfur	TK1766	Radical_SAM domain-containing protein	4
TK2076	FDH	non-sulfur	TK1280	Transcription initiation factor IIB 1	3
TK2076	FDH	non-sulfur	TK1853	Type II/IV secretion system ATPase	4
TK2076	FDH	non-sulfur	TK1046	Uncharacterized protein	5
TK2076	FDH	non-sulfur	TK1602	V-type ATP synthase alpha chain	4
TK2076	FDH	non-sulfur	TK1603	V-type ATP synthase beta chain	5
TK2077	FDH	sulfur	TK2075	4Fe-4S cluster-binding protein	4
TK2077	FDH	sulfur	TK2077	4Fe-4S cluster-binding protein	4
TK2077	FDH	sulfur	TK2078	4Fe-4S cluster-binding protein	4
TK2077	FDH	sulfur	TK1803	ABC-type dipeptide/oligopeptide transport system, permease component	3
TK2077	FDH	sulfur	TK2106	Enolase	4
TK2077	FDH	sulfur	TK2012	Ferredoxin 3	5
TK2077	FDH	sulfur	TK2074	Glutamate synthase beta chain-related oxidoreductase	4
TK2077	FDH	sulfur	TK0789	Glycerol-1-phosphate dehydrogenase [NAD(P)+]	2
TK2077	FDH	sulfur	TK2016	Iron-molybdenum cofactor-binding protein	5
TK2077	FDH	sulfur	TK0916	L-threonine 3-dehydrogenase	3
TK2077	FDH	sulfur	TK2093	Membrane bound hydrogenase, 4Fe-4S cluster-binding subunit	5
TK2077	FDH	sulfur	TK0063	Nucleotidyltransferase, fused to N-terminal DNA-binding domain	3
TK2077	FDH	sulfur	TK0953	Predicted ATPase, AAA superfamily, containing PIN and KH nucleic acid-binding domains	3
TK2077	FDH	sulfur	TK2076	Probable formate dehydrogenase, alpha subunit	4
TK2077	FDH	sulfur	TK1637	Proteasome subunit alpha	3
TK2077	FDH	sulfur	TK1085	Protein disulfide oxidoreductase	4
TK2077	FDH	sulfur	TK0826	Rubrerythrin domain-containing protein	4
TK2077	FDH	sulfur	TK2303	Thermosome subunit beta	3
TK2077	FDH	sulfur	TK1328	tRNA (1-methyladenosine) methyltransferase	5
TK2077	FDH	sulfur	TK0453	Uncharacterized protein	4
TK2077	FDH	sulfur	TK0930	Uncharacterized protein	5
TK2077	FDH	non-sulfur	TK2077	4Fe-4S cluster-binding protein	4
TK2077	FDH	non-sulfur	TK2078	4Fe-4S cluster-binding protein	4
TK2077	FDH	non-sulfur	TK2075	4Fe-4S cluster-binding protein	4
TK2077	FDH	non-sulfur	TK1415	50S ribosomal protein L12	4
TK2077	FDH	non-sulfur	TK1800	ABC-type dipeptide/oligopeptide transport system, ATPase component	4
TK2077	FDH	non-sulfur	TK1801	ABC-type dipeptide/oligopeptide transport system, ATPase component	4
TK2077	FDH	non-sulfur	TK1802	ABC-type dipeptide/oligopeptide transport system, permease component	3
TK2077	FDH	non-sulfur	TK0718	ABC-type molybdate transport system, permease component	3
TK2077	FDH	non-sulfur	TK0944	Acetate--CoA ligase (ADP-forming)	4
TK2077	FDH	non-sulfur	TK0465	Acetyl-CoA synthetase I (NDP forming), beta subunit	3
TK2077	FDH	non-sulfur	TK0943	Acetyl-CoA synthetase II (NDP forming), beta subunit	2
TK2077	FDH	non-sulfur	TK0211	Amidophosphoribosyltransferase	4
TK2077	FDH	non-sulfur	TK1903	DNA polymerase II large subunit	4
TK2077	FDH	non-sulfur	TK1699	DNA-directed RNA polymerase subunit N	4
TK2077	FDH	non-sulfur	TK0560	DNA/RNA-binding protein Alba	3
TK2077	FDH	non-sulfur	TK0038	Flagellin B1	4
TK2077	FDH	non-sulfur	TK0207	Formate-dependent phosphoribosylglycinamide formyltransferase	2
TK2077	FDH	non-sulfur	TK2074	Glutamate synthase beta chain-related oxidoreductase	4
TK2077	FDH	non-sulfur	TK0477	Glyceraldehyde 3-phosphate phosphatase	4
TK2077	FDH	non-sulfur	TK0789	Glycerol-1-phosphate dehydrogenase [NAD(P)+]	3
TK2077	FDH	non-sulfur	TK1768	Glycogen synthase	3
TK2077	FDH	non-sulfur	TK0136	Indolepyruvate oxidoreductase subunit IorA	4
TK2077	FDH	non-sulfur	TK0916	L-threonine 3-dehydrogenase	4
TK2077	FDH	non-sulfur	TK2093	Membrane bound hydrogenase, 4Fe-4S cluster-binding subunit	3
TK2077	FDH	non-sulfur	TK2089	Membrane bound hydrogenase, NiFe-hydrogenase small subunit	3
TK2077	FDH	non-sulfur	TK1622	Methylmalonyl-CoA decarboxylase, alpha subunit	4
TK2077	FDH	non-sulfur	TK0690	Molybdopterin oxidoreductase, molybdopterin-binding subunit	2
TK2077	FDH	non-sulfur	TK1299	NAD(P)H sulfur oxidoreductase (CoA-dependent)	4
TK2077	FDH	non-sulfur	TK0063	Nucleotidyltransferase, fused to N-terminal DNA-binding domain	4
TK2077	FDH	non-sulfur	TK1405	Phosphoenolpyruvate carboxykinase [GTP]	4
TK2077	FDH	non-sulfur	TK0773	Predicted ATP-dependent endonuclease, OLD family	4
TK2077	FDH	non-sulfur	TK2076	Probable formate dehydrogenase, alpha subunit	4
TK2077	FDH	non-sulfur	TK1085	Protein disulfide oxidoreductase	4
TK2077	FDH	non-sulfur	TK1114	Ribonuclease Z	3
TK2077	FDH	non-sulfur	TK1101	Ribosome biogenesis protein Nop10	3
TK2077	FDH	non-sulfur	TK0826	Rubrerythrin domain-containing protein	5
TK2077	FDH	non-sulfur	TK0930	Uncharacterized protein	5
TK2077	FDH	non-sulfur	TK0744	Uncharacterized protein	3
TK2077	FDH	non-sulfur	TK0011	Uncharacterized protein	4
TK2077	FDH	non-sulfur	TK1599	V-type ATP synthase subunit E	2
TK2077	FDH	non-sulfur	TK1597	V-type ATP synthase subunit I	3
TK2077	FDH	non-sulfur	TK1737	Xanthine/guanine phosphoribosyltransferase	4
TK2078	FDH	sulfur	TK1436	1,4-alpha-glucan branching enzyme TK1436	5
TK2078	FDH	sulfur	TK1980	2-oxoisovalerate:ferredoxin oxidoreductase, alpha subunit	3
TK2078	FDH	sulfur	TK2077	4Fe-4S cluster-binding protein	4
TK2078	FDH	sulfur	TK2078	4Fe-4S cluster-binding protein	5
TK2078	FDH	sulfur	TK1416	50S ribosomal protein L10	4
TK2078	FDH	sulfur	TK1542	50S ribosomal protein L3	3
TK2078	FDH	sulfur	TK1541	50S ribosomal protein L4	3
TK2078	FDH	sulfur	TK2298	Anaerobic ribonucleoside-triphosphate reductase	4
TK2078	FDH	sulfur	TK2280	ATP-binding protein	4
TK2078	FDH	sulfur	TK2072	Cytosolic NiFe-hydrogenase, beta subunit	5
TK2078	FDH	sulfur	TK2071	Cytosolic NiFe-hydrogenase, gamma subunit	5
TK2078	FDH	sulfur	TK2257	Deoxycytidylate deaminase	4
TK2078	FDH	sulfur	TK1088	Digeranylgeranylglycerophospholipid reductase	4
TK2078	FDH	sulfur	TK1903	DNA polymerase II large subunit	4
TK2078	FDH	sulfur	TK2106	Enolase	5
TK2078	FDH	sulfur	TK0183	Fibrillarin-like rRNA/tRNA 2'-O-methyltransferase	3
TK2078	FDH	sulfur	TK0509	Flavin prenyltransferase UbiX	5
TK2078	FDH	sulfur	TK2164	Fructose-1,6-bisphosphate aldolase/phosphatase	5
TK2078	FDH	sulfur	TK1396	Glycerol kinase	3
TK2078	FDH	sulfur	TK0789	Glycerol-1-phosphate dehydrogenase [NAD(P)+]	5
TK2078	FDH	sulfur	TK0136	Indolepyruvate oxidoreductase subunit IorA	5
TK2078	FDH	sulfur	TK2016	Iron-molybdenum cofactor-binding protein	4
TK2078	FDH	sulfur	TK0297	L-aspartate oxidase	4
TK2078	FDH	sulfur	TK1461	Leucine--tRNA ligase	5
TK2078	FDH	sulfur	TK0540	Metal-dependent phosphohydrolase, HD superfamily	5
TK2078	FDH	sulfur	TK0574	Metallophosphoesterase, calcineurin superfamily	5
TK2078	FDH	sulfur	TK1622	Methylmalonyl-CoA decarboxylase, alpha subunit	3
TK2078	FDH	sulfur	TK1299	NAD(P)H sulfur oxidoreductase (CoA-dependent)	3
TK2078	FDH	sulfur	TK0063	Nucleotidyltransferase, fused to N-terminal DNA-binding domain	3
TK2078	FDH	sulfur	TK2141	Pantoate kinase	4
TK2078	FDH	sulfur	TK1146	Phosphoglycerate kinase	4
TK2078	FDH	sulfur	TK1404	Phosphomannomutase-related protein	4
TK2078	FDH	sulfur	TK1165	Predicted AP endonuclease	5
TK2078	FDH	sulfur	TK1778	Predicted hydrolase, metallo-beta-lactamase superfamily	4
TK2078	FDH	sulfur	TK1611	Predicted metal-dependent hydrolase	5
TK2078	FDH	sulfur	TK1769	Predicted transcription regulator, DUF118 helix-turn-helix family	5
TK2078	FDH	sulfur	TK2076	Probable formate dehydrogenase, alpha subunit	4
TK2078	FDH	sulfur	TK1859	Probable lipoprotein releasing system, ATP-binding protein	5
TK2078	FDH	sulfur	TK1785	Probable tRNA/rRNA methyltransferase	5
TK2078	FDH	sulfur	TK1637	Proteasome subunit alpha	4
TK2078	FDH	sulfur	TK1085	Protein disulfide oxidoreductase	5
TK2078	FDH	sulfur	TK2160	Radical_SAM domain-containing protein	4
TK2078	FDH	sulfur	TK0155	RecJ-like exonuclease, containing OB-fold nucleic acid-binding domains	4
TK2078	FDH	sulfur	TK2228	Ribonuclease VapC	4
TK2078	FDH	sulfur	TK1114	Ribonuclease Z	4
TK2078	FDH	sulfur	TK0358	RNA-splicing ligase RtcB	5
TK2078	FDH	sulfur	TK2045	SAM-dependent methyltransferase, UPF0020 family	3
TK2078	FDH	sulfur	TK0317	TatD-related deoxyribonuclease	3
TK2078	FDH	sulfur	TK1143	Transcription regulator, PadR-like family	4
TK2078	FDH	sulfur	TK2122	tRNA (cytosine(72)-C(5))-methyltransferase	4
TK2078	FDH	sulfur	TK2215	tRNA-splicing endonuclease	3
TK2078	FDH	sulfur	TK2163	Tungsten-containing glyceraldehyde-3-phosphate:ferredoxin oxidoreductase	4
TK2078	FDH	sulfur	TK0798	Type 2 DNA topoisomerase 6 subunit A	4
TK2078	FDH	sulfur	TK0799	Type 2 DNA topoisomerase 6 subunit B	4
TK2078	FDH	sulfur	TK0438	Uncharacterized protein	4
TK2078	FDH	sulfur	TK0453	Uncharacterized protein	5
TK2078	FDH	sulfur	TK0483	Uncharacterized protein	5
TK2078	FDH	sulfur	TK0930	Uncharacterized protein	5
TK2078	FDH	sulfur	TK1394	Uncharacterized protein	5
TK2078	FDH	sulfur	TK1545	Uncharacterized protein	4
TK2078	FDH	sulfur	TK1626	Uncharacterized protein	4
TK2078	FDH	sulfur	TK0141	UPF0173 metal-dependent hydrolase TK0141	5
TK2078	FDH	sulfur	TK2169	Zinc-dependent protease, TldD/PmbA family	4
TK2078	FDH	non-sulfur	TK2078	4Fe-4S cluster-binding protein	4
TK2078	FDH	non-sulfur	TK1501	50S ribosomal protein L13	3
TK2078	FDH	non-sulfur	TK1687	Cysteine synthase	5
TK2078	FDH	non-sulfur	TK0560	DNA/RNA-binding protein Alba	3
TK2078	FDH	non-sulfur	TK0039	Flagellin B2	3
TK2078	FDH	non-sulfur	TK0040	Flagellin B3	3
TK2078	FDH	non-sulfur	TK1188	Glucosamine-1-phosphate N-acetyltransferase	4
TK2078	FDH	non-sulfur	TK1768	Glycogen synthase	5
TK2078	FDH	non-sulfur	TK0135	Indolepyruvate oxidoreductase subunit IorB	4
TK2078	FDH	non-sulfur	TK1299	NAD(P)H sulfur oxidoreductase (CoA-dependent)	4
TK2078	FDH	non-sulfur	TK0815	Peroxiredoxin, AhpC/TSA family	5
TK2078	FDH	non-sulfur	TK1085	Protein disulfide oxidoreductase	4
TK2078	FDH	non-sulfur	TK0826	Rubrerythrin domain-containing protein	5
TK2078	FDH	non-sulfur	TK0525	Superoxide reductase	4
TK2078	FDH	non-sulfur	TK0930	Uncharacterized protein	5
TK2163	GAPOR	sulfur	TK0659	ABC-type transport system, permease component	4
TK2163	GAPOR	sulfur	TK1596	Archaeal/vacuolar-type H+-ATPase, subunit H	4
TK2163	GAPOR	sulfur	TK1903	DNA polymerase II large subunit	3
TK2163	GAPOR	sulfur	TK0110	Hydrolase, HAD superfamily	5
TK2163	GAPOR	sulfur	TK0493	Hypothetical membrane protein, conserved, containing DUF11 domain	3
TK2163	GAPOR	sulfur	TK0685	NAD-dependent protein deacylase	4
TK2163	GAPOR	sulfur	TK0986	Proton/glutamate symporter, SDF family	5
TK2163	GAPOR	sulfur	TK1984	Pyruvate:ferredoxin oxidoreductase, beta subunit	4
TK2163	GAPOR	sulfur	TK2218	Replication factor C small subunit	5
TK2163	GAPOR	sulfur	TK2093	Membrane bound hydrogenase, 4Fe-4S cluster-binding subunit	3
TK2163	GAPOR	sulfur	TK2163	Tungsten-containing glyceraldehyde-3-phosphate:ferredoxin oxidoreductase	5
TK2163	GAPOR	sulfur	TK0426	Uncharacterized protein	4
TK2163	GAPOR	sulfur	TK0698	Zinc-dependent protease, TldD/PmbA family	4
TK2163	GAPOR	non-sulfur	TK1800	ABC-type dipeptide/oligopeptide transport system, ATPase component	4
TK2163	GAPOR	non-sulfur	TK1804	ABC-type dipeptide/oligopeptide transport system, probable periplasmic component	5
TK2163	GAPOR	non-sulfur	TK0706	ABC-type iron(III)-siderophore transport system, periplasmic component fused to N-terminal uncharacterized domain	5
TK2163	GAPOR	non-sulfur	TK1903	DNA polymerase II large subunit	5
TK2163	GAPOR	non-sulfur	TK0110	Hydrolase, HAD superfamily	4
TK2163	GAPOR	non-sulfur	TK0493	Hypothetical membrane protein, conserved, containing DUF11 domain	5
TK2163	GAPOR	non-sulfur	TK0544	Molybdenum cofactor biosynthesis protein B	3
TK2163	GAPOR	non-sulfur	TK0810	Oligosaccharyl transferase	4
TK2163	GAPOR	non-sulfur	TK0773	Predicted ATP-dependent endonuclease, OLD family	4
TK2163	GAPOR	non-sulfur	TK0953	Predicted ATPase, AAA superfamily, containing PIN and KH nucleic acid-binding domains	4
TK2163	GAPOR	non-sulfur	TK1009	Putative 5-methylcytosine restriction system, GTPase subunit	4
TK2163	GAPOR	non-sulfur	TK2163	Tungsten-containing glyceraldehyde-3-phosphate:ferredoxin oxidoreductase	5
TK2163	GAPOR	non-sulfur	TK1603	V-type ATP synthase beta chain	4
TK2163	GAPOR	non-sulfur	TK1600	V-type ATP synthase subunit C	4
TK2163	GAPOR	non-pyruvate	TK1800	ABC-type dipeptide/oligopeptide transport system, ATPase component	3
TK2163	GAPOR	non-pyruvate	TK1431	Glutamate dehydrogenase	3
TK2163	GAPOR	non-pyruvate	TK0574	Metallophosphoesterase, calcineurin superfamily	5
TK2163	GAPOR	non-pyruvate	TK2163	Tungsten-containing glyceraldehyde-3-phosphate:ferredoxin oxidoreductase	5

## Sheet: intersection_protein_sulfur
Tagged target proteins identified some of the same co-purified proteins and these intersections could indicate network connectivity in vivo. To assess network connecivity in the presence of sulfur (S˚), an intersection analysis was performed to identify proteins which were co-purified by multiple tagged target proteins. Gene number is used to refer to the expressed protein of both tagged target p…
Comparing	Number of Proteins Compared	Intersection	Intersection Total
TK0650, TK0826	2	TK0183, TK0184, TK0211, TK0352, TK0528, TK0798, TK0799, TK0826, TK0844, TK0900, TK0989, TK1009, TK1025, TK1085, TK1292, TK1299, TK1305, TK1428, TK1602, TK1621, TK1800, TK1801, TK1803, TK1804, TK1853, TK1859, TK1903, TK2160, TK2215, TK2240	30
TK1215, TK1685	2	TK0038, TK0141, TK0211, TK0483, TK0509, TK0574, TK0706, TK0773, TK0789, TK0799, TK0895, TK0930, TK0953, TK0978, TK1010, TK1130, TK1146, TK1165, TK1394, TK1509, TK1603, TK1711, TK1769, TK1859, TK2012, TK2016, TK2089, TK2093, TK2106	29
TK1685, TK2076	2	TK0141, TK0440, TK0446, TK0453, TK0483, TK0509, TK0574, TK0754, TK0789, TK0799, TK0844, TK0916, TK0953, TK1035, TK1125, TK1165, TK1539, TK1574, TK1699, TK1711, TK1736, TK1769, TK2016, TK2076, TK2163, TK2250	26
TK0826, TK1685	2	TK0211, TK0358, TK0440, TK0453, TK0483, TK0540, TK0754, TK0789, TK0799, TK0844, TK0953, TK0978, TK1025, TK1130, TK1326, TK1685, TK1736, TK1804, TK1859, TK1863, TK2016, TK2106, TK2160, TK2163, TK2215	25
TK1685, TK2078	2	TK0141, TK0358, TK0453, TK0483, TK0509, TK0540, TK0574, TK0789, TK0799, TK0930, TK1146, TK1165, TK1394, TK1396, TK1416, TK1611, TK1769, TK1859, TK2016, TK2076, TK2106, TK2160, TK2163, TK2215	24
TK0135, TK0136	2	TK0135, TK0136, TK0155, TK0528, TK0537, TK0665, TK0799, TK0844, TK1022, TK1077, TK1292, TK1394, TK1410, TK1428, TK1636, TK1736, TK1903, TK2072, TK2215, TK2240, TK2244	21
TK0136, TK0826	2	TK0155, TK0296, TK0528, TK0799, TK0844, TK0953, TK0978, TK1076, TK1083, TK1239, TK1292, TK1305, TK1329, TK1428, TK1461, TK1636, TK1736, TK1903, TK2215, TK2240	20
TK2076, TK2078	2	TK0141, TK0297, TK0453, TK0483, TK0509, TK0574, TK0789, TK0799, TK1165, TK1461, TK1637, TK1769, TK1778, TK1980, TK2016, TK2076, TK2163, TK2257, TK2298	19
TK0826, TK1123	2	TK0358, TK0544, TK0754, TK0844, TK0900, TK0953, TK1076, TK1083, TK1130, TK1292, TK1305, TK1602, TK1736, TK1800, TK1804, TK2106, TK2215	17
TK0826, TK2076	2	TK0217, TK0440, TK0453, TK0483, TK0754, TK0789, TK0799, TK0844, TK0953, TK1305, TK1329, TK1461, TK1736, TK2016, TK2148, TK2163, TK2298	17
TK0136, TK0650	2	TK0528, TK0799, TK0844, TK0981, TK1077, TK1165, TK1292, TK1305, TK1410, TK1428, TK1509, TK1611, TK1903, TK2076, TK2215, TK2240	16
TK0650, TK1129	2	TK0166, TK0211, TK0348, TK0442, TK0930, TK0989, TK1579, TK1602, TK1603, TK1604, TK1622, TK1802, TK1803, TK2012, TK2093, TK2215	16
TK0650, TK2078	2	TK0183, TK0798, TK0799, TK0930, TK1085, TK1165, TK1299, TK1541, TK1611, TK1622, TK1859, TK1903, TK2076, TK2078, TK2160, TK2215	16
TK1088, TK1129	2	TK0162, TK0467, TK0569, TK0789, TK0865, TK0930, TK0942, TK1024, TK1463, TK1593, TK1597, TK1602, TK1622, TK1634, TK2161, TK2207	16
TK0826, TK1979	2	TK0155, TK0211, TK0483, TK0528, TK0550, TK0754, TK0799, TK1305, TK1307, TK1684, TK1685, TK1736, TK1804, TK1859, TK1903	15
TK1129, TK1215	2	TK0211, TK0574, TK0706, TK0789, TK0879, TK0930, TK1056, TK1129, TK1130, TK1328, TK1603, TK1935, TK2012, TK2089, TK2093	15
TK1215, TK2076	2	TK0141, TK0483, TK0509, TK0561, TK0574, TK0789, TK0799, TK0953, TK1100, TK1165, TK1461, TK1711, TK1769, TK1778, TK2016	15
TK0136, TK2078	2	TK0136, TK0155, TK0799, TK1165, TK1394, TK1461, TK1611, TK1626, TK1903, TK2045, TK2072, TK2076, TK2164, TK2215	14
TK1685, TK1979	2	TK0141, TK0211, TK0483, TK0754, TK0799, TK0916, TK1165, TK1314, TK1509, TK1611, TK1685, TK1736, TK1804, TK1859	14
TK1129, TK1685	2	TK0022, TK0211, TK0547, TK0574, TK0706, TK0789, TK0930, TK1130, TK1603, TK2012, TK2089, TK2093, TK2215	13
TK0136, TK2076	2	TK0665, TK0799, TK0844, TK0953, TK1165, TK1305, TK1329, TK1461, TK1517, TK1736, TK2076	11
TK1123, TK1129	2	TK0348, TK0467, TK0569, TK0570, TK0657, TK1056, TK1130, TK1131, TK1602, TK1603, TK2215	11
TK1123, TK1215	2	TK0773, TK0895, TK0953, TK1056, TK1130, TK1186, TK1215, TK1216, TK1509, TK1603, TK2106	11
TK1979, TK2076	2	TK0141, TK0483, TK0754, TK0799, TK0916, TK1002, TK1165, TK1305, TK1736, TK1980, TK1981	11
TK0135, TK1326	2	TK0141, TK0483, TK0528, TK0569, TK1022, TK1292, TK1428, TK1497, TK2200, TK2215	10
TK0826, TK1129	2	TK0211, TK0789, TK0989, TK1130, TK1421, TK1602, TK1737, TK1803, TK2215	9
TK1129, TK1326	2	TK0569, TK0789, TK1421, TK1602, TK1603, TK1803, TK2087, TK2215	8
TK1685, TK1982	2	TK0483, TK1165, TK1394, TK1509, TK2076, TK2144, TK2160, TK2215	8
TK0650, TK2076	2	TK0678, TK0799, TK0844, TK1165, TK1305, TK2076	6
TK1129, TK1130	2	TK0553, TK1056, TK1126, TK1129, TK1130, TK1131	6
TK1326, TK2076	2	TK0141, TK0483, TK0789, TK0814, TK1125, TK1165	6
TK1088, TK2078	2	TK0789, TK0930, TK1088, TK1416, TK1622	5
TK1123, TK1130	2	TK0900, TK1056, TK1124, TK1130, TK1131	5
TK1123, TK2078	2	TK0358, TK1542, TK2076, TK2106, TK2215	5
TK1215, TK1684	2	TK0015, TK0038, TK1603, TK1769, TK2106	5
TK2075, TK2077	2	TK2074, TK2075, TK2076, TK2077, TK2078	5
TK1130, TK1980	2	TK0124, TK0648, TK0665, TK2160	4
TK0136, TK2077	2	TK0953, TK2076, TK2303	3
TK1129, TK1984	2	TK0157, TK0211, TK1421	3
TK1129, TK2163	2	TK0493, TK1596, TK2093	3
TK1325, TK1984	2	TK1325, TK1326, TK1413	3
TK1123, TK1984	2	TK0844, TK1557	2
TK1130, TK2078	2	TK1436, TK2160	2
TK2076, TK2163	2	TK2163, TK2218	2
TK1325, TK2078	2	TK1404	1
TK1215, TK1685, TK2078	3	TK0141, TK0483, TK0509, TK0574, TK0789, TK0799, TK0930, TK1146, TK1165, TK1394, TK1769, TK1859, TK2016, TK2106	14
TK0135, TK0136, TK0826	3	TK0155, TK0528, TK0799, TK0844, TK1292, TK1428, TK1636, TK1736, TK1903, TK2215, TK2240	11
TK0826, TK1685, TK2076	3	TK0440, TK0453, TK0483, TK0754, TK0789, TK0799, TK0844, TK0953, TK1736, TK2016, TK2163	11
TK1215, TK1685, TK2076	3	TK0141, TK0483, TK0509, TK0574, TK0789, TK0799, TK0953, TK1165, TK1711, TK1769, TK2016	11
TK0135, TK0650, TK0826	3	TK0352, TK0528, TK0799, TK0844, TK1292, TK1299, TK1428, TK1903, TK2215, TK2240	10
TK0826, TK1215, TK2078	3	TK0155, TK0483, TK0789, TK0799, TK1114, TK1461, TK1859, TK1903, TK2016, TK2106	10
TK1129, TK1215, TK1685	3	TK0211, TK0574, TK0706, TK0789, TK0930, TK1130, TK1603, TK2012, TK2089, TK2093	10
TK0650, TK0826, TK2078	3	TK0183, TK0798, TK0799, TK1085, TK1299, TK1859, TK1903, TK2160, TK2215	9
TK0135, TK0826, TK1979	3	TK0155, TK0483, TK0528, TK0550, TK0799, TK1684, TK1736, TK1903	8
TK0136, TK0826, TK1123	3	TK0844, TK0953, TK1076, TK1083, TK1292, TK1305, TK1736, TK2215	8
TK0650, TK0826, TK1123	3	TK0844, TK0900, TK1292, TK1305, TK1602, TK1800, TK1804, TK2215	8
TK0826, TK2076, TK2078	3	TK0453, TK0483, TK0789, TK0799, TK1461, TK2016, TK2163, TK2298	8
TK1123, TK1685, TK2076	3	TK0754, TK0844, TK0953, TK1125, TK1699, TK1736, TK2076, TK2250	8
TK0136, TK0826, TK2076	3	TK0799, TK0844, TK0953, TK1305, TK1329, TK1461, TK1736	7
TK0136, TK1215, TK2078	3	TK0155, TK0799, TK1165, TK1394, TK1461, TK1903, TK2164	7
TK1123, TK1215, TK1685	3	TK0773, TK0895, TK0953, TK1130, TK1509, TK1603, TK2106	7
TK0650, TK0826, TK1215	3	TK0211, TK0528, TK0799, TK1621, TK1859, TK1903	6
TK1215, TK2077, TK2078	3	TK0063, TK0789, TK0930, TK2016, TK2078, TK2106	6
TK1685, TK2075, TK2076	3	TK0141, TK0509, TK0844, TK1035, TK1165, TK2076	6
TK0135, TK0136, TK1326	3	TK0528, TK1022, TK1292, TK1428, TK2215	5
TK0135, TK0650, TK1326	3	TK0528, TK1292, TK1428, TK2200, TK2215	5
TK0650, TK0826, TK1129	3	TK0211, TK0989, TK1602, TK1803, TK2215	5
TK1088, TK1684, TK1980	3	TK0038, TK0039, TK0040, TK0042, TK0044	5
TK1129, TK1215, TK2077	3	TK0789, TK0930, TK1328, TK2012, TK2093	5
TK2076, TK2077, TK2078	3	TK0453, TK0789, TK1637, TK2016, TK2076	5
TK0650, TK0826, TK1982	3	TK0826, TK1009, TK2160, TK2215	4
TK0650, TK1123, TK1129	3	TK0348, TK1602, TK1603, TK2215	4
TK0650, TK1123, TK1982	3	TK0510, TK1509, TK2076, TK2215	4
TK1123, TK1684, TK1685	3	TK1123, TK1603, TK1699, TK2106	4
TK1088, TK1123, TK1129	3	TK0467, TK0569, TK1602	3
TK1088, TK1685, TK2078	3	TK0789, TK0930, TK1416	3
TK1123, TK1129, TK1130	3	TK1056, TK1130, TK1131	3
TK1129, TK1130, TK1215	3	TK1056, TK1129, TK1130	3
TK1123, TK1978, TK1981	3	TK0976, TK2076	2
TK1215, TK1984, TK2076	3	TK0561, TK2016	2
TK0650, TK1129, TK1980	3	TK0442	1
TK1088, TK1129, TK1980	3	TK1024	1
TK1129, TK1980, TK2076	3	TK2283	1
TK0135, TK0136, TK0650, TK0826	4	TK0528, TK0799, TK0844, TK1292, TK1428, TK1903, TK2215, TK2240	8
TK1978, TK1982, TK1983, TK1984	4	TK0826, TK1958, TK1978, TK1982, TK1983, TK1984	6
TK0135, TK0136, TK0650, TK1123	4	TK0844, TK1077, TK1292, TK1410, TK2215	5
TK0650, TK1123, TK1326, TK1685	4	TK1509, TK1603, TK1804, TK2091, TK2215	5
TK1978, TK1979, TK1980, TK1981	4	TK0650, TK1978, TK1979, TK1980, TK1981	5
TK0135, TK0650, TK0826, TK2078	4	TK0799, TK1299, TK1903, TK2215	4
TK0135, TK0826, TK1685, TK2078	4	TK0483, TK0540, TK0799, TK2215	4
TK0135, TK1215, TK2076, TK2078	4	TK0141, TK0483, TK0799, TK1778	4
TK0136, TK0826, TK1215, TK1685	4	TK0799, TK0953, TK0978	3
TK0135, TK0136, TK2075, TK2078	4	TK0136, TK2072	2
TK0650, TK0826, TK1685, TK1980	4	TK1025, TK2160	2
TK0650, TK1088, TK1129, TK2078	4	TK0930, TK1622	2
TK1088, TK1684, TK1980, TK2075	4	TK0038, TK0044	2
TK1123, TK1129, TK1130, TK1215	4	TK1056, TK1130	2
TK0135, TK0826, TK1684, TK1979	4	TK1684	1
TK0135, TK2075, TK2077, TK2078	4	TK2077	1
TK0650, TK0826, TK2077, TK2078	4	TK1085	1
TK0826, TK1088, TK1684, TK1980	4	TK0042	1
TK0826, TK1129, TK1326, TK1984	4	TK1421	1
TK1123, TK1684, TK1685, TK2076	4	TK1699	1
TK1129, TK1215, TK1685, TK1980	4	TK2089	1
TK1325, TK1685, TK1984, TK2075	4	TK1325	1
TK0135, TK0136, TK0650, TK0826, TK1326	5	TK0528, TK1292, TK1428, TK2215	4
TK0136, TK0650, TK1685, TK1979, TK2078	5	TK0799, TK1165, TK1611	3
TK0650, TK1129, TK1215, TK1685, TK2077	5	TK0930, TK2012, TK2093	3
TK0826, TK1685, TK2076, TK2077, TK2078	5	TK0453, TK0789, TK2016	3
TK1215, TK1685, TK2075, TK2076, TK2078	5	TK0141, TK0509, TK1165	3
TK1978, TK1979, TK1982, TK1983, TK1984	5	TK1958, TK1978, TK1984	3
TK0136, TK0826, TK1215, TK2076, TK2078	5	TK0799, TK1461	2
TK0826, TK1123, TK1326, TK1685, TK2078	5	TK0358, TK2215	2
TK0826, TK1123, TK1685, TK1979, TK2076	5	TK0754, TK1736	2
TK1088, TK1123, TK1215, TK1326, TK1685	5	TK0895, TK1509	2
TK1129, TK1215, TK1685, TK2076, TK2078	5	TK0574, TK0789	2
TK0135, TK0136, TK1684, TK2075, TK2078	5	TK0136	1
TK0135, TK0136, TK1130, TK1980, TK2076	5	TK0665	1
TK0135, TK1088, TK1123, TK1129, TK1326	5	TK0569	1
TK0136, TK1978, TK1982, TK1983, TK1984	5	TK1983	1
TK0650, TK0826, TK1088, TK1123, TK1130	5	TK0900	1
TK0650, TK0826, TK1129, TK1326, TK2077	5	TK1803	1
TK0650, TK1215, TK2075, TK2077, TK2078	5	TK2078	1
TK0650, TK1978, TK1979, TK1980, TK1981	5	TK0650	1
TK0826, TK1325, TK1326, TK1685, TK1984	5	TK1326	1
TK0826, TK1325, TK1684, TK1685, TK1979	5	TK1685	1
TK0826, TK1685, TK2076, TK2078, TK2163	5	TK2163	1
TK1123, TK1325, TK1326, TK1685, TK2076	5	TK1125	1
TK1215, TK1684, TK1685, TK2076, TK2078	5	TK1769	1
TK1684, TK1685, TK1979, TK2076, TK2077	5	TK0916	1
TK0135, TK0136, TK0826, TK1215, TK1979, TK2078	6	TK0155, TK0799, TK1903	3
TK0135, TK0136, TK0650, TK0826, TK1123, TK1326	6	TK1292, TK2215	2
TK1978, TK1979, TK1980, TK1981, TK2075, TK2076	6	TK1980, TK1981	2
TK0650, TK0826, TK1088, TK1123, TK1129, TK1326	6	TK1602	1
TK0650, TK0826, TK1123, TK1326, TK1685, TK1979	6	TK1804	1
TK1088, TK1215, TK1684, TK1685, TK1980, TK2075	6	TK0038	1
TK1978, TK1979, TK1982, TK1983, TK1984, TK2163	6	TK1984	1
TK0135, TK0136, TK0650, TK0826, TK1215, TK1326, TK1979	7	TK0528	1
TK0135, TK0136, TK1215, TK1685, TK1980, TK1982, TK2078	7	TK1394	1
TK0135, TK0136, TK0826, TK1123, TK1685, TK1979, TK2076	7	TK1736	1
TK0136, TK0650, TK0826, TK1123, TK1979, TK2075, TK2076	7	TK1305	1
TK0136, TK0826, TK1123, TK1215, TK1685, TK2076, TK2077	7	TK0953	1
TK0650, TK0826, TK1129, TK1215, TK1685, TK1979, TK1984	7	TK0211	1
TK0650, TK0826, TK1215, TK1685, TK1979, TK2075, TK2078	7	TK1859	1
TK0650, TK0826, TK1130, TK1685, TK1980, TK1982, TK2078	7	TK2160	1
TK0650, TK1088, TK1129, TK1215, TK1685, TK2077, TK2078	7	TK0930	1
TK0650, TK1123, TK1129, TK1215, TK1326, TK1684, TK1685	7	TK1603	1
TK0650, TK1129, TK1215, TK1325, TK1685, TK2077, TK2163	7	TK2093	1
TK0826, TK1123, TK1129, TK1130, TK1215, TK1685, TK2075	7	TK1130	1
TK0826, TK1123, TK1215, TK1684, TK1685, TK2077, TK2078	7	TK2106	1
TK0826, TK1215, TK1685, TK1984, TK2076, TK2077, TK2078	7	TK2016	1
TK1978, TK1979, TK1980, TK1981, TK1982, TK1983, TK1984	7	TK1978	1
TK0135, TK0136, TK0650, TK0826, TK1215, TK1979, TK2078, TK2163	8	TK1903	1
TK0135, TK1215, TK1326, TK1685, TK1979, TK2075, TK2076, TK2078	8	TK0141	1
TK0650, TK0826, TK1088, TK1978, TK1982, TK1983, TK1984, TK2077	8	TK0826	1
TK1978, TK1979, TK1980, TK1981, TK1982, TK2075, TK2076, TK2078	8	TK1980	1
TK0135, TK0136, TK0650, TK0826, TK1215, TK1685, TK1979, TK2076, TK2078	9	TK0799	1
TK0135, TK0136, TK0650, TK0826, TK1123, TK1685, TK1984, TK2075, TK2076	9	TK0844	1
TK0135, TK0826, TK1215, TK1326, TK1685, TK1979, TK1982, TK2076, TK2078	9	TK0483	1
TK0136, TK0650, TK1088, TK1123, TK1215, TK1326, TK1685, TK1979, TK1982	9	TK1509	1
TK0826, TK1088, TK1129, TK1215, TK1326, TK1685, TK2076, TK2077, TK2078	9	TK0789	1
TK0135, TK0136, TK0650, TK0826, TK1123, TK1129, TK1326, TK1685, TK1982, TK2078	10	TK2215	1
TK0136, TK0650, TK1215, TK1326, TK1685, TK1979, TK1982, TK2075, TK2076, TK2078	10	TK1165	1
TK0136, TK0650, TK1123, TK1685, TK1978, TK1981, TK1982, TK2075, TK2076, TK2077, TK2078	11	TK2076	1

## Sheet: intersection_protein_non-sulfur
Tagged target proteins identified some of the same co-purified proteins and these intersections could indicate network connectivity in vivo. To assess network connecivity in the absence of sulfur (S˚), an intersection analysis was performed to identify proteins which were co-purified by multiple tagged target proteins. Gene number is used to refer to the expressed protein of both tagged target pr…
Comparing	Number of Proteins Compared	Intersection	Intersection Total
TK1123, TK2075	2	TK0011, TK0063, TK0136, TK0190, TK0240, TK0317, TK0477, TK0537, TK0553, TK0744, TK0815, TK1126, TK1129, TK1130, TK1165, TK1188, TK1415, TK1481, TK1687, TK1693, TK1737, TK1800, TK1801, TK1804, TK1859, TK2030, TK2072	27
TK2075, TK2077	2	TK0011, TK0063, TK0136, TK0465, TK0477, TK0690, TK0744, TK0789, TK1085, TK1101, TK1299, TK1415, TK1597, TK1737, TK1800, TK1801, TK1903, TK2074, TK2075, TK2077	20
TK1684, TK2075	2	TK0063, TK0136, TK0348, TK0754, TK1126, TK1188, TK1199, TK1415, TK1513, TK1602, TK1687, TK1800, TK2242, TK2283	14
TK1685, TK2076	2	TK0190, TK0211, TK0547, TK0773, TK0989, TK1046, TK1165, TK1280, TK1518, TK1602, TK1603, TK1800, TK1803, TK2093	14
TK0826, TK1982	2	TK0155, TK0219, TK0506, TK0540, TK0754, TK0826, TK1002, TK1100, TK1292, TK1621, TK1684, TK1736, TK1946	13
TK1123, TK1129	2	TK0011, TK0136, TK0553, TK0773, TK0795, TK1056, TK1126, TK1129, TK1130, TK1131, TK1687, TK2030	12
TK1123, TK1684	2	TK0063, TK0136, TK0211, TK0773, TK1123, TK1126, TK1188, TK1415, TK1603, TK1687, TK1800	11
TK1684, TK1685	2	TK0063, TK0130, TK0211, TK0773, TK1513, TK1518, TK1596, TK1602, TK1603, TK1685, TK1800	11
TK0826, TK2075	2	TK0510, TK0754, TK0789, TK0798, TK1299, TK1509, TK1737, TK1903, TK2072, TK2215	10
TK1123, TK1215	2	TK0063, TK0190, TK0211, TK0657, TK0773, TK0916, TK0944, TK1415, TK1502, TK1803	10
TK1129, TK1130	2	TK0141, TK0483, TK0773, TK0799, TK1056, TK1126, TK1129, TK1130, TK1376, TK1736	10
TK1215, TK1685	2	TK0063, TK0190, TK0211, TK0773, TK0930, TK1417, TK1803, TK2093, TK2144, TK2240	10
TK1979, TK1982	2	TK0155, TK0219, TK0483, TK0528, TK0540, TK1009, TK1506, TK1978, TK1981, TK1984	10
TK1980, TK1984	2	TK0038, TK0110, TK0190, TK0318, TK1557, TK1978, TK1981, TK1983, TK1984	9
TK1215, TK2075	2	TK0063, TK0190, TK0669, TK1101, TK1199, TK1299, TK1415, TK2215	8
TK1684, TK2076	2	TK0211, TK0773, TK1415, TK1518, TK1602, TK1603, TK1637, TK1800	8
TK1982, TK2075	2	TK0136, TK0537, TK0754, TK0895, TK1085, TK1431, TK1853, TK2077	8
TK0136, TK2075	2	TK0132, TK0135, TK0136, TK0190, TK0537, TK0665, TK2072	7
TK1684, TK2077	2	TK0063, TK0136, TK0211, TK0718, TK0773, TK1415, TK1800	7
TK2077, TK2078	2	TK0560, TK0826, TK0930, TK1085, TK1299, TK1768, TK2078	7
TK0135, TK0136	2	TK0135, TK0136, TK0944, TK1405, TK2072, TK2244	6
TK0826, TK1684	2	TK0211, TK0754, TK0773, TK1292, TK1684, TK1974	6
TK1129, TK1982	2	TK0136, TK0483, TK0544, TK1009, TK1736, TK2298	6
TK1980, TK1982	2	TK0136, TK0568, TK1978, TK1981, TK1983, TK1984	6
TK1123, TK2078	2	TK0525, TK0815, TK1188, TK1687	4
TK1130, TK1982	2	TK0483, TK1736, TK1769, TK2076	4
TK0135, TK1215	2	TK0039, TK0944, TK2304	3
TK1088, TK1123	2	TK0570, TK0815, TK0944	3
TK1982, TK2163	2	TK0544, TK0953, TK1009	3
TK0135, TK1982	2	TK0136, TK1785	2
TK1325, TK1685	2	TK1325, TK1685	2
TK1325, TK1326	2	TK1326	1
TK1326, TK1982	2	TK0730	1
TK1123, TK2075, TK2077	3	TK0011, TK0063, TK0136, TK0477, TK0744, TK1415, TK1737, TK1800, TK1801	9
TK1123, TK1129, TK2075	3	TK0011, TK0136, TK0553, TK1126, TK1129, TK1130, TK1687, TK2030	8
TK1123, TK1685, TK2076	3	TK0190, TK0211, TK0773, TK1046, TK1165, TK1603, TK1800, TK1803	8
TK0826, TK1215, TK2077	3	TK0211, TK0773, TK0930, TK1299, TK1768, TK2089, TK2093	7
TK1123, TK1215, TK2076	3	TK0190, TK0211, TK0773, TK0916, TK1415, TK1502, TK1803	7
TK1684, TK1685, TK2076	3	TK0211, TK0773, TK1518, TK1602, TK1603, TK1800	6
TK1123, TK1129, TK1130	3	TK0773, TK1056, TK1126, TK1129, TK1130	5
TK1123, TK1685, TK2075	3	TK0063, TK0190, TK0240, TK1165, TK1800	5
TK1979, TK1980, TK1981	3	TK0527, TK1978, TK1979, TK1980, TK1981	5
TK0650, TK0826, TK1984	3	TK0211, TK0432, TK0773, TK0826	4
TK0826, TK1129, TK2077	3	TK0773, TK0930, TK1114, TK1903	4
TK1129, TK2075, TK2077	3	TK0011, TK0136, TK0690, TK1903	4
TK1684, TK1685, TK2075	3	TK0063, TK1513, TK1602, TK1800	4
TK0135, TK0136, TK2077	3	TK0136, TK0944, TK1405	3
TK0136, TK1980, TK2075	3	TK0136, TK0190, TK0665	3
TK0826, TK1088, TK1215	3	TK0930, TK2012, TK2093	3
TK0826, TK1129, TK2075	3	TK1509, TK1903, TK2215	3
TK0826, TK1129, TK1979	3	TK0773, TK1903, TK2250	3
TK0826, TK1326, TK2075	3	TK0798, TK1299, TK2072	3
TK0826, TK1684, TK1982	3	TK0754, TK1292, TK1684	3
TK0826, TK1979, TK1982	3	TK0155, TK0219, TK0540	3
TK1123, TK1979, TK2075	3	TK0190, TK1165, TK1859	3
TK1129, TK1130, TK1979	3	TK0141, TK0483, TK0773	3
TK1215, TK1684, TK2075	3	TK0063, TK1199, TK1415	3
TK1979, TK2075, TK2076	3	TK0190, TK0981, TK1165	3
TK1982, TK2075, TK2077	3	TK0136, TK1085, TK2077	3
TK0136, TK1215, TK1979	3	TK0190, TK2045	2
TK0650, TK0826, TK1982	3	TK0826, TK1621	2
TK0826, TK1129, TK1980	3	TK1329, TK1394	2
TK1123, TK1129, TK1685	3	TK0773, TK0795	2
TK1123, TK2075, TK2163	3	TK1800, TK1804	2
TK1129, TK1685, TK2076	3	TK0547, TK0773	2
TK1129, TK1982, TK2163	3	TK0544, TK1009	2
TK0826, TK1980, TK1984	3	TK1557	1
TK1088, TK1982, TK2075	3	TK0895	1
TK1123, TK1981, TK1982	3	TK0976	1
TK1215, TK1685, TK1982	3	TK2240	1
TK1325, TK1684, TK1685	3	TK1685	1
TK1982, TK2075, TK2076	3	TK1853	1
TK2076, TK2077, TK2078	3	TK0560	1
TK1978, TK1982, TK1983, TK1984	4	TK0826, TK1978, TK1981, TK1982, TK1983, TK1984	6
TK1123, TK1215, TK2076, TK2077	4	TK0211, TK0773, TK0916, TK1415	4
TK1123, TK1215, TK1685, TK2076	4	TK0190, TK0211, TK0773, TK1803	4
TK1978, TK1979, TK1983, TK1984	4	TK1958, TK1978, TK1981, TK1984	4
TK1978, TK1979, TK1980, TK1981	4	TK1978, TK1979, TK1980, TK1981	4
TK1123, TK1129, TK1130, TK2075	4	TK1126, TK1129, TK1130	3
TK1123, TK1984, TK2076, TK2077	4	TK0207, TK0211, TK0773	3
TK1123, TK2075, TK2076, TK2077	4	TK1415, TK1800, TK1801	3
TK0136, TK1123, TK1982, TK2075	4	TK0136, TK0537	2
TK1123, TK1129, TK2075, TK2077	4	TK0011, TK0136	2
TK1123, TK1684, TK2075, TK2078	4	TK1188, TK1687	2
TK1684, TK1685, TK2075, TK2076	4	TK1602, TK1800	2
TK0135, TK0136, TK2075, TK2078	4	TK0135	1
TK0650, TK1088, TK1215, TK1980	4	TK0042	1
TK0650, TK1978, TK1979, TK1981	4	TK0650	1
TK0826, TK1123, TK2075, TK2077	4	TK1737	1
TK0826, TK1129, TK1215, TK1980	4	TK1394	1
TK0826, TK1129, TK1130, TK1982	4	TK1736	1
TK0826, TK1129, TK1215, TK2075	4	TK2215	1
TK0826, TK1684, TK1982, TK2075	4	TK0754	1
TK0826, TK2075, TK2076, TK2077	4	TK0789	1
TK1088, TK1123, TK2075, TK2078	4	TK0815	1
TK1088, TK1215, TK2075, TK2077	4	TK1101	1
TK1088, TK1215, TK1684, TK2163	4	TK1600	1
TK1123, TK1984, TK2075, TK2077	4	TK0477	1
TK1129, TK1130, TK1979, TK1982	4	TK0483	1
TK1129, TK1979, TK1982, TK2163	4	TK1009	1
TK1980, TK1983, TK1984, TK2163	4	TK0110	1
TK1123, TK1684, TK1685, TK2076, TK2163	5	TK0773, TK1603, TK1800	3
TK1978, TK1979, TK1980, TK1981, TK1983	5	TK1978, TK1980, TK1981	3
TK0650, TK0826, TK1215, TK2077, TK2078	5	TK1299, TK1768	2
TK0135, TK0650, TK0826, TK1326, TK1983	5	TK0844	1
TK0135, TK1088, TK1215, TK1980, TK2078	5	TK0039	1
TK0136, TK0826, TK1215, TK1684, TK1982	5	TK1292	1
TK0136, TK1130, TK1982, TK2076, TK2077	5	TK2076	1
TK0650, TK1982, TK2075, TK2077, TK2078	5	TK1085	1
TK1088, TK1980, TK1983, TK1984, TK2077	5	TK0038	1
TK1123, TK1129, TK1130, TK1684, TK2075	5	TK1126	1
TK1123, TK1129, TK1684, TK2075, TK2078	5	TK1687	1
TK1978, TK1979, TK1980, TK1982, TK1983, TK1984	6	TK1978, TK1981, TK1984	3
TK1978, TK1980, TK1981, TK1982, TK1983, TK1984	6	TK1978, TK1981, TK1983	3
TK0135, TK0136, TK0826, TK1123, TK1326, TK2075	6	TK2072	1
TK0135, TK0826, TK1088, TK1685, TK1980, TK2078	6	TK0040	1
TK0826, TK1088, TK1215, TK1685, TK2076, TK2077	6	TK2093	1
TK0826, TK1129, TK1979, TK2075, TK2077, TK2163	6	TK1903	1
TK1123, TK1215, TK1684, TK1685, TK2075, TK2077	6	TK0063	1
TK1123, TK1685, TK1979, TK1983, TK2075, TK2076	6	TK1165	1
TK1978, TK1979, TK1980, TK1981, TK1982, TK1983, TK1984	7	TK1978, TK1981	2
TK0135, TK0136, TK1088, TK1123, TK1215, TK1980, TK2077	7	TK0944	1
TK1123, TK1130, TK1215, TK1684, TK2075, TK2076, TK2077	7	TK1415	1
TK1123, TK1684, TK1685, TK2075, TK2076, TK2077, TK2163	7	TK1800	1
TK0650, TK0826, TK1215, TK1326, TK1980, TK2075, TK2077, TK2078	8	TK1299	1
TK0826, TK1088, TK1129, TK1215, TK1326, TK1685, TK2077, TK2078	8	TK0930	1
TK0650, TK0826, TK1123, TK1215, TK1684, TK1685, TK1984, TK2076, TK2077	9	TK0211, TK0773	2
TK0135, TK0136, TK1123, TK1129, TK1684, TK1980, TK1982, TK2075, TK2077	9	TK0136	1
TK0136, TK1123, TK1215, TK1685, TK1979, TK1980, TK1984, TK2075, TK2076	9	TK0190	1
TK0650, TK0826, TK1088, TK1978, TK1982, TK1983, TK1984, TK2077, TK2078	9	TK0826	1
TK0650, TK0826, TK1123, TK1129, TK1130, TK1215, TK1326, TK1684, TK1685, TK1979, TK1984, TK2076, TK2077, TK2163	14	TK0773	1

## Sheet: complexes_key
Network connectivity of protein complexes may identify novel networks, thus an intersection analysis was performed after combining lists of signficant co-purified proteins from multiple tagged target proteins that are proposed to function as a stable complex. Proteins are identified by gene number and listed (Proteins included in Complex) for each Functional Complex (or Protein Acronym for monome…
Complex Abbreviation (s = sulfur conditions)	Proteins Included in Complex	Functional Complex or Protein Acronym
I or Is	TK0135, TK0136	IOR
R1 or R1s	TK0650	RBR1
R2 or R2s	TK0826	RBR2
GG or GGs	TK1088	GGR
O or Os	TK1123, TK1129, TK1130	OGOR
M or Ms	TK1215	MBS-L
FN1 or FN1s	TK1325, TK1326	FNOR1
FN2 or FN2s	TK1684, TK1685	FNOR2
V or Vs	TK1978, TK1979, TK1980, TK1981	VOR
P or Ps	TK1978, TK1982, TK1983, TK1984	POR
Fg or Fgs	TK2075, TK0277, TK2088	FDHg
Fa or Fas	TK2076	FDHa
GAP or GAPs	TK2163	GAPOR

## Sheet: complexes_sulfur
Network connectivity of protein complexes in the presence of sulfur. Complexes being compared are listed in "Comparing" and the count of complexes being compared is summed and presented in "Number of Complexes Compared." The intersecting co-purified proteins (referred to by the respective gene number) that were found in each combination of complexes is listed in "Intersection" and the number of i…
Comparing	Number of Complexes Compared	Intersection	Intersection Total
FN2s, Fgs	2	TK0038, TK0044, TK0136, TK0141, TK0358, TK0453, TK0483, TK0509, TK0540, TK0574, TK0789, TK0799, TK0844, TK0916, TK0930, TK0953, TK1035, TK1130, TK1146, TK1165, TK1325, TK1394, TK1396, TK1416, TK1611, TK1769, TK1859, TK2012, TK2016, TK2076, TK2093, TK2106, TK2160, TK2163, TK2215	35
FN2s, Ms	2	TK0015, TK0038, TK0141, TK0211, TK0483, TK0509, TK0574, TK0706, TK0773, TK0789, TK0799, TK0895, TK0930, TK0953, TK0978, TK1010, TK1130, TK1146, TK1165, TK1394, TK1509, TK1603, TK1711, TK1769, TK1859, TK2012, TK2016, TK2089, TK2093, TK2106	30
FN2s, Os	2	TK0022, TK0211, TK0358, TK0547, TK0574, TK0706, TK0754, TK0773, TK0789, TK0844, TK0895, TK0930, TK0953, TK1123, TK1125, TK1130, TK1509, TK1603, TK1699, TK1736, TK1804, TK2012, TK2076, TK2089, TK2091, TK2093, TK2106, TK2160, TK2215, TK2250	30
R1s, R2s	2	TK0183, TK0184, TK0211, TK0352, TK0528, TK0798, TK0799, TK0826, TK0844, TK0900, TK0989, TK1009, TK1025, TK1085, TK1292, TK1299, TK1305, TK1428, TK1602, TK1621, TK1800, TK1801, TK1803, TK1804, TK1853, TK1859, TK1903, TK2160, TK2215, TK2240	30
Os, R1s	2	TK0166, TK0211, TK0348, TK0442, TK0510, TK0844, TK0900, TK0930, TK0989, TK1077, TK1292, TK1305, TK1410, TK1509, TK1579, TK1602, TK1603, TK1604, TK1622, TK1800, TK1802, TK1803, TK1804, TK2012, TK2076, TK2091, TK2093, TK2160, TK2215	29
Fgs, Ms	2	TK0038, TK0063, TK0141, TK0155, TK0483, TK0509, TK0574, TK0789, TK0799, TK0930, TK0953, TK1114, TK1130, TK1146, TK1165, TK1328, TK1394, TK1461, TK1769, TK1778, TK1859, TK1903, TK2012, TK2016, TK2078, TK2093, TK2106, TK2164	28
FN2s, R2s	2	TK0042, TK0211, TK0358, TK0440, TK0453, TK0483, TK0540, TK0754, TK0789, TK0799, TK0844, TK0953, TK0978, TK1025, TK1130, TK1326, TK1684, TK1685, TK1736, TK1804, TK1859, TK1863, TK2016, TK2106, TK2160, TK2163, TK2215	27
FN2s, Fas	2	TK0141, TK0440, TK0446, TK0453, TK0483, TK0509, TK0574, TK0754, TK0789, TK0799, TK0844, TK0916, TK0953, TK1035, TK1125, TK1165, TK1539, TK1574, TK1699, TK1711, TK1736, TK1769, TK2016, TK2076, TK2163, TK2250	26
Is, R2s	2	TK0155, TK0296, TK0352, TK0483, TK0528, TK0540, TK0550, TK0799, TK0844, TK0953, TK0978, TK1076, TK1083, TK1239, TK1292, TK1299, TK1305, TK1329, TK1428, TK1461, TK1636, TK1684, TK1736, TK1903, TK2215, TK2240	26
Fas, Fgs	2	TK0141, TK0297, TK0453, TK0483, TK0509, TK0574, TK0789, TK0799, TK0844, TK0916, TK0953, TK1035, TK1165, TK1305, TK1461, TK1637, TK1769, TK1778, TK1980, TK1981, TK2016, TK2076, TK2163, TK2257, TK2298	25
FN2s, Vs	2	TK0038, TK0039, TK0040, TK0042, TK0044, TK0141, TK0211, TK0483, TK0754, TK0799, TK0916, TK1025, TK1165, TK1314, TK1394, TK1509, TK1611, TK1684, TK1685, TK1736, TK1804, TK1859, TK2076, TK2089, TK2160	25
Fgs, Is	2	TK0136, TK0141, TK0155, TK0483, TK0540, TK0799, TK0844, TK0953, TK1165, TK1299, TK1305, TK1394, TK1461, TK1611, TK1626, TK1778, TK1903, TK2045, TK2072, TK2076, TK2077, TK2164, TK2215, TK2303	24
Os, R2s	2	TK0211, TK0358, TK0544, TK0754, TK0789, TK0844, TK0900, TK0953, TK0989, TK1076, TK1083, TK1130, TK1292, TK1305, TK1421, TK1602, TK1736, TK1737, TK1800, TK1803, TK1804, TK2106, TK2160, TK2215	24
Ms, Os	2	TK0211, TK0574, TK0706, TK0773, TK0789, TK0879, TK0895, TK0930, TK0953, TK1056, TK1129, TK1130, TK1186, TK1215, TK1216, TK1328, TK1509, TK1603, TK1935, TK2012, TK2089, TK2093, TK2106	23
Fgs, R1s	2	TK0183, TK0798, TK0799, TK0826, TK0844, TK0930, TK1085, TK1165, TK1299, TK1305, TK1541, TK1611, TK1622, TK1803, TK1859, TK1903, TK2012, TK2076, TK2078, TK2093, TK2160, TK2215	22
Ps, Vs	2	TK0211, TK0483, TK0650, TK0826, TK0976, TK1165, TK1394, TK1509, TK1835, TK1958, TK1978, TK1979, TK1980, TK1981, TK1982, TK1983, TK1984, TK2076, TK2160, TK2276	20
Fgs, Os	2	TK0358, TK0574, TK0789, TK0844, TK0930, TK0953, TK1130, TK1305, TK1328, TK1436, TK1542, TK1622, TK1803, TK2012, TK2076, TK2093, TK2106, TK2160, TK2215	19
GGs, Os	2	TK0162, TK0467, TK0569, TK0789, TK0865, TK0895, TK0900, TK0930, TK0942, TK1024, TK1463, TK1509, TK1593, TK1597, TK1602, TK1622, TK1634, TK2161, TK2207	19
Is, R1s	2	TK0352, TK0528, TK0799, TK0844, TK0981, TK1077, TK1165, TK1292, TK1299, TK1305, TK1410, TK1428, TK1509, TK1611, TK1903, TK2076, TK2200, TK2215, TK2240	19
R2s, Vs	2	TK0042, TK0155, TK0211, TK0483, TK0528, TK0550, TK0754, TK0799, TK0826, TK1025, TK1305, TK1307, TK1684, TK1685, TK1736, TK1804, TK1859, TK1903, TK2160	19
Fas, R2s	2	TK0217, TK0440, TK0453, TK0483, TK0754, TK0789, TK0799, TK0844, TK0953, TK1305, TK1329, TK1461, TK1736, TK2016, TK2148, TK2163, TK2298	17
FN1s, Os	2	TK0358, TK0569, TK0789, TK0895, TK1125, TK1292, TK1421, TK1509, TK1602, TK1603, TK1803, TK1804, TK2087, TK2091, TK2093, TK2215	16
Os, Vs	2	TK0124, TK0211, TK0442, TK0648, TK0665, TK0754, TK0976, TK1024, TK1305, TK1509, TK1736, TK1804, TK2076, TK2089, TK2160, TK2283	16
Fas, Ms	2	TK0141, TK0483, TK0509, TK0561, TK0574, TK0789, TK0799, TK0953, TK1100, TK1165, TK1461, TK1711, TK1769, TK1778, TK2016	15
Fas, Is	2	TK0141, TK0483, TK0665, TK0799, TK0844, TK0953, TK1165, TK1305, TK1329, TK1461, TK1517, TK1736, TK1778, TK2076	14
Fas, Vs	2	TK0141, TK0483, TK0665, TK0754, TK0799, TK0916, TK1002, TK1165, TK1305, TK1736, TK1980, TK1981, TK2076, TK2283	14
FN2s, Ps	2	TK0211, TK0483, TK0844, TK1165, TK1325, TK1326, TK1394, TK1509, TK2016, TK2076, TK2144, TK2160, TK2215	13
FN1s, Is	2	TK0141, TK0483, TK0528, TK0569, TK1022, TK1165, TK1292, TK1428, TK1497, TK1509, TK2200, TK2215	12
Os, Ps	2	TK0157, TK0211, TK0510, TK0844, TK0976, TK1421, TK1509, TK1557, TK2076, TK2160, TK2215	11
FN1s, Fgs	2	TK0141, TK0358, TK0483, TK0789, TK1165, TK1325, TK1404, TK1803, TK2093, TK2215	10
Fgs, GGs	2	TK0038, TK0044, TK0789, TK0826, TK0930, TK1088, TK1416, TK1622	8
FN1s, Ps	2	TK0483, TK1165, TK1325, TK1326, TK1413, TK1421, TK1509, TK2215	8
Fas, R1s	2	TK0678, TK0799, TK0844, TK1165, TK1305, TK2076	6
FN1s, Fas	2	TK0141, TK0483, TK0789, TK0814, TK1125, TK1165	6
GAPs, Os	2	TK0493, TK1596, TK2093	3
Fas, GAPs	2	TK2163, TK2218	2
FN2s, Fgs, Ms	3	TK0038, TK0141, TK0483, TK0509, TK0574, TK0789, TK0799, TK0930, TK0953, TK1130, TK1146, TK1165, TK1394, TK1769, TK1859, TK2012, TK2016, TK2093, TK2106	19
FN2s, Fas, Fgs	3	TK0141, TK0453, TK0483, TK0509, TK0574, TK0789, TK0799, TK0844, TK0916, TK0953, TK1035, TK1165, TK1769, TK2016, TK2076, TK2163	16
FN2s, Ms, Os	3	TK0211, TK0574, TK0706, TK0773, TK0789, TK0895, TK0930, TK0953, TK1130, TK1509, TK1603, TK2012, TK2089, TK2093, TK2106	15
Fgs, R1s, R2s	3	TK0183, TK0798, TK0799, TK0826, TK0844, TK1085, TK1299, TK1305, TK1803, TK1859, TK1903, TK2160, TK2215	13
Fgs, Ms, R2s	3	TK0155, TK0483, TK0789, TK0799, TK0953, TK1114, TK1130, TK1461, TK1859, TK1903, TK2016, TK2106	12
FN2s, Fgs, Is	3	TK0136, TK0141, TK0483, TK0540, TK0799, TK0844, TK0953, TK1165, TK1394, TK1611, TK2076, TK2215	12
Os, R1s, R2s	3	TK0211, TK0844, TK0900, TK0989, TK1292, TK1305, TK1602, TK1800, TK1803, TK1804, TK2160, TK2215	12
Fas, Fgs, R2s	3	TK0453, TK0483, TK0789, TK0799, TK0844, TK0953, TK1305, TK1461, TK2016, TK2163, TK2298	11
Fgs, Is, Ms	3	TK0141, TK0155, TK0483, TK0799, TK0953, TK1165, TK1394, TK1461, TK1778, TK1903, TK2164	11
FN2s, Fas, Ms	3	TK0141, TK0483, TK0509, TK0574, TK0789, TK0799, TK0953, TK1165, TK1711, TK1769, TK2016	11
FN2s, Fas, R2s	3	TK0440, TK0453, TK0483, TK0754, TK0789, TK0799, TK0844, TK0953, TK1736, TK2016, TK2163	11
Is, R1s, R2s	3	TK0352, TK0528, TK0799, TK0844, TK1292, TK1299, TK1305, TK1428, TK1903, TK2215, TK2240	11
FN2s, Fas, Os	3	TK0574, TK0754, TK0789, TK0844, TK0953, TK1125, TK1699, TK1736, TK2076, TK2250	10
Fgs, Ms, Os	3	TK0574, TK0789, TK0930, TK0953, TK1130, TK1328, TK2012, TK2093, TK2106	9
Is, R2s, Vs	3	TK0155, TK0483, TK0528, TK0550, TK0799, TK1305, TK1684, TK1736, TK1903	9
Fas, Is, R2s	3	TK0483, TK0799, TK0844, TK0953, TK1305, TK1329, TK1461, TK1736	8
Fgs, Ms, R1s	3	TK0799, TK0930, TK1165, TK1859, TK1903, TK2012, TK2078, TK2093	8
Is, Os, R1s	3	TK0844, TK1077, TK1292, TK1305, TK1410, TK1509, TK2076, TK2215	8
Is, Os, R2s	3	TK0844, TK0953, TK1076, TK1083, TK1292, TK1305, TK1736, TK2215	8
FN1s, Is, R1s	3	TK0528, TK1165, TK1292, TK1428, TK1509, TK2200, TK2215	7
Os, Ps, R1s	3	TK0211, TK0510, TK0844, TK1509, TK2076, TK2160, TK2215	7
Os, R1s, Vs	3	TK0211, TK0442, TK1305, TK1509, TK1804, TK2076, TK2160	7
Ps, R1s, Vs	3	TK0211, TK0650, TK0826, TK1165, TK1509, TK2076, TK2160	7
Fas, Os, Vs	3	TK0665, TK0754, TK1305, TK1736, TK2076, TK2283	6
FN2s, GGs, Vs	3	TK0038, TK0039, TK0040, TK0042, TK0044, TK1509	6
Is, Ps, Vs	3	TK0483, TK1165, TK1394, TK1509, TK1983, TK2076	6
Ms, R1s, R2s	3	TK0211, TK0528, TK0799, TK1621, TK1859, TK1903	6
Ps, R1s, R2s	3	TK0211, TK0826, TK0844, TK1009, TK2160, TK2215	6
FN2s, Fgs, GGs	3	TK0038, TK0044, TK0789, TK0930, TK1416	5
Os, Ps, Vs	3	TK0211, TK0976, TK1509, TK2076, TK2160	5
Fas, Ms, Ps	3	TK0483, TK0561, TK1165, TK2016	4
GGs, Os, Vs	3	TK1024, TK1509	2
GAPs, Ps, Vs	3	TK1984	1
FN2s, Fas, Fgs, Ms	4	TK0141, TK0483, TK0509, TK0574, TK0789, TK0799, TK0953, TK1165, TK1769, TK2016	10
FN2s, Fas, Fgs, R2s	4	TK0453, TK0483, TK0789, TK0799, TK0844, TK0953, TK2016, TK2163	8
Fas, Fgs, Is, Ms	4	TK0141, TK0483, TK0799, TK0953, TK1165, TK1461, TK1778	7
Fgs, Is, R1s, R2s	4	TK0799, TK0844, TK1299, TK1305, TK1903, TK2215	6
FN1s, FN2s, Os, R1s	4	TK1509, TK1603, TK1804, TK2091, TK2093, TK2215	6
FN2s, Fas, Fgs, Vs	4	TK0141, TK0483, TK0799, TK0916, TK1165, TK2076	6
FN2s, Fgs, Is, R2s	4	TK0483, TK0540, TK0799, TK0844, TK0953, TK2215	6
FN2s, R1s, R2s, Vs	4	TK0211, TK0799, TK1025, TK1804, TK1859, TK2160	6
Fas, Fgs, Ps, Vs	4	TK0483, TK1165, TK1980, TK1981, TK2076	5
Fas, Is, Os, Vs	4	TK0665, TK1305, TK1736, TK2076	4
FN1s, FN2s, Fgs, Ps	4	TK0483, TK1165, TK1325, TK2215	4
FN1s, Is, R1s, R2s	4	TK0528, TK1292, TK1428, TK2215	4
FN2s, Is, Ms, R2s	4	TK0483, TK0799, TK0953, TK0978	4
FN2s, Is, R2s, Vs	4	TK0483, TK0799, TK1684, TK1736	4
FN1s, FN2s, Ps, R2s	4	TK0483, TK1326, TK2215	3
FN1s, FN2s, R2s, Vs	4	TK0483, TK1685, TK1804	3
FN2s, Ms, Os, Vs	4	TK0211, TK1509, TK2089	3
Fgs, GGs, Os, R1s	4	TK0930, TK1622	2
FN1s, FN2s, Fas, Os	4	TK0789, TK1125	2
FN1s, GGs, Is, Os	4	TK0569, TK1509	2
FN1s, Os, Ps, R2s	4	TK1421, TK2215	2
FN2s, Fgs, GGs, Vs	4	TK0038, TK0044	2
GGs, Os, R1s, R2s	4	TK0900, TK1602	2
FN2s, GGs, R2s, Vs	4	TK0042	1
Fas, Fgs, Is, Ms, R2s	5	TK0483, TK0799, TK0953, TK1461	4
Fgs, Is, Ms, R2s, Vs	5	TK0155, TK0483, TK0799, TK1903	4
FN2s, Fgs, Is, R1s, Vs	5	TK0799, TK1165, TK1611, TK2076	4
FN2s, Fgs, Ms, Os, R2s	5	TK0789, TK0953, TK1130, TK2106	4
FN1s, FN2s, Fgs, Os, R2s	5	TK0358, TK0789, TK2215	3
FN1s, FN2s, GGs, Ms, Os	5	TK0789, TK0895, TK1509	3
FN1s, FN2s, Ms, Os, R1s	5	TK1509, TK1603, TK2093	3
FN2s, Fas, Fgs, Ms, Os	5	TK0574, TK0789, TK0953	3
FN2s, Fgs, Ms, Os, R1s	5	TK0930, TK2012, TK2093	3
FN1s, Fgs, Os, R1s, R2s	5	TK1803, TK2215	2
FN1s, Is, Os, R1s, R2s	5	TK1292, TK2215	2
FN2s, Fas, Os, R2s, Vs	5	TK0754, TK1736	2
FN1s, GGs, Os, R1s, R2s	5	TK1602	1
FN2s, Fas, Fgs, GAPs, R2s	5	TK2163	1
FN2s, Fgs, GGs, Ms, Vs	5	TK0038	1
FN2s, Fgs, Is, Ms, Ps, Vs	6	TK0483, TK1165, TK1394	3
FN2s, Fas, Fgs, Ms, Ps, R2s	6	TK0483, TK2016	2
FN2s, Fgs, Ms, R1s, R2s, Vs	6	TK0799, TK1859	2
Fgs, GGs, Ps, R1s, R2s, Vs	6	TK0826	1
FN1s, FN2s, Os, R1s, R2s, Vs	6	TK1804	1
FN1s, Is, Ms, R1s, R2s, Vs	6	TK0528	1
FN2s, Fas, Is, Os, R2s, Vs	6	TK1736	1
FN2s, Fgs, GGs, Ms, Os, R1s	6	TK0930	1
FN1s, FN2s, Fas, Fgs, Is, Ms, Vs	7	TK0141, TK0483, TK1165	3
Fas, Fgs, Is, Os, R1s, R2s, Vs	7	TK1305	1
Fgs, GAPs, Is, Ms, R1s, R2s, Vs	7	TK1903	1
FN1s, FN2s, Fgs, GAPs, Ms, Os, R1s	7	TK2093	1
FN2s, Fas, Fgs, Is, Ms, Os, R2s	7	TK0953	1
FN2s, Fgs, Os, Ps, R1s, R2s, Vs	7	TK2160	1
FN2s, Ms, Os, Ps, R1s, R2s, Vs	7	TK0211	1
FN1s, FN2s, Fas, Fgs, GGs, Ms, Os, R2s	8	TK0789	1
FN1s, FN2s, Fgs, Is, Os, Ps, R1s, R2s	8	TK2215	1
FN2s, Fas, Fgs, Is, Ms, R1s, R2s, Vs	8	TK0799	1
FN2s, Fas, Fgs, Is, Os, Ps, R1s, R2s	8	TK0844	1
FN2s, Fas, Fgs, Is, Os, Ps, R1s, Vs	8	TK2076	1
FN1s, FN2s, Fas, Fgs, Is, Ms, Ps, R1s, Vs	9	TK1165	1
FN1s, FN2s, Fas, Fgs, Is, Ms, Ps, R2s, Vs	9	TK0483	1
FN1s, FN2s, GGs, Is, Ms, Os, Ps, R1s, Vs	9	TK1509	1

## Sheet: complexes_non-sulfur
Network connectivity of protein complexes in the absence of sulfur. Complexes being compared are listed in "Comparing" and the count of complexes being compared is summed and presented in "Number of Complexes Compared." The intersecting co-purified proteins (referred to by the respective gene number) that were found in each combination of complexes is listed in "Intersection" and the number of in…
Comparing	Number of Complexes Compared	Intersection	Intersection Total
Fg, O	2	TK0011, TK0063, TK0136, TK0190, TK0207, TK0211, TK0240, TK0317, TK0477, TK0525, TK0537, TK0553, TK0690, TK0744, TK0773, TK0815, TK0916, TK0930, TK0944, TK1114, TK1126, TK1129, TK1130, TK1165, TK1188, TK1415, TK1481, TK1509, TK1687, TK1693, TK1737, TK1800, TK1801, TK1804, TK1859, TK1903, TK2030, TK2072, TK2076, TK2215	40
P, V	2	TK0038, TK0110, TK0136, TK0155, TK0190, TK0219, TK0318, TK0483, TK0528, TK0540, TK0568, TK0650, TK0773, TK0826, TK0976, TK1009, TK1165, TK1506, TK1557, TK1958, TK1978, TK1979, TK1980, TK1981, TK1982, TK1983, TK1984	27
FN2, Fg	2	TK0040, TK0063, TK0136, TK0190, TK0211, TK0240, TK0348, TK0718, TK0754, TK0773, TK0930, TK1126, TK1165, TK1188, TK1199, TK1415, TK1513, TK1602, TK1687, TK1800, TK2093, TK2242, TK2283	23
Fg, R2	2	TK0040, TK0211, TK0510, TK0754, TK0773, TK0789, TK0798, TK0826, TK0930, TK1114, TK1299, TK1509, TK1737, TK1768, TK1903, TK2072, TK2089, TK2093, TK2215	19
FN2, O	2	TK0063, TK0136, TK0190, TK0211, TK0240, TK0547, TK0773, TK0795, TK0930, TK1046, TK1123, TK1126, TK1165, TK1188, TK1415, TK1603, TK1687, TK1800, TK1803	19
P, R2	2	TK0155, TK0211, TK0219, TK0432, TK0506, TK0540, TK0754, TK0773, TK0826, TK0844, TK1002, TK1100, TK1292, TK1557, TK1621, TK1684, TK1736, TK1946	18
Fg, M	2	TK0039, TK0063, TK0190, TK0211, TK0669, TK0773, TK0916, TK0930, TK0944, TK1101, TK1199, TK1299, TK1415, TK1768, TK2089, TK2093, TK2215	17
Fg, P	2	TK0038, TK0136, TK0190, TK0207, TK0211, TK0477, TK0537, TK0754, TK0773, TK0826, TK0895, TK1085, TK1165, TK1431, TK1853, TK2076, TK2077	17
Fa, Fg	2	TK0190, TK0207, TK0211, TK0560, TK0773, TK0789, TK0916, TK0981, TK1165, TK1415, TK1602, TK1800, TK1801, TK1853, TK2076, TK2093	16
FN2, Fa	2	TK0190, TK0211, TK0547, TK0773, TK0989, TK1046, TK1165, TK1280, TK1415, TK1518, TK1602, TK1603, TK1637, TK1800, TK1803, TK2093	16
O, P	2	TK0136, TK0190, TK0207, TK0211, TK0477, TK0483, TK0537, TK0544, TK0773, TK0976, TK1009, TK1165, TK1736, TK1769, TK2076, TK2298	16
FN2, M	2	TK0063, TK0190, TK0211, TK0773, TK0930, TK1199, TK1292, TK1415, TK1417, TK1600, TK1803, TK2093, TK2144, TK2240	14
O, V	2	TK0136, TK0141, TK0190, TK0483, TK0773, TK0944, TK0976, TK1009, TK1165, TK1329, TK1394, TK1859, TK1903, TK2250	14
M, O	2	TK0063, TK0190, TK0211, TK0657, TK0773, TK0916, TK0930, TK0944, TK1394, TK1415, TK1502, TK1803, TK2215	13
Fg, I	2	TK0039, TK0040, TK0132, TK0135, TK0136, TK0190, TK0537, TK0665, TK0944, TK1405, TK2072, TK2076	12
FN2, R2	2	TK0040, TK0211, TK0754, TK0773, TK0930, TK1292, TK1684, TK1974, TK2093	9
I, P	2	TK0136, TK0190, TK0537, TK0844, TK1292, TK1785, TK2076	7
I, M	2	TK0039, TK0190, TK0944, TK1292, TK2045, TK2304	6
GAP, P	2	TK0110, TK0544, TK0773, TK0953, TK1009	5
FN1, FN2	2	TK0773, TK0930, TK1325, TK1685	4
GG, O	2	TK0570, TK0815, TK0930, TK0944	4
FN1, P	2	TK0730, TK0773, TK0844	3
FN2, Fg, O	3	TK0063, TK0136, TK0190, TK0211, TK0240, TK0773, TK0930, TK1126, TK1165, TK1188, TK1415, TK1687, TK1800	13
Fa, Fg, O	3	TK0190, TK0207, TK0211, TK0773, TK0916, TK1165, TK1415, TK1800, TK1801, TK2076	10
FN2, Fa, O	3	TK0190, TK0211, TK0547, TK0773, TK1046, TK1165, TK1415, TK1603, TK1800, TK1803	10
Fg, O, P	3	TK0136, TK0190, TK0207, TK0211, TK0477, TK0537, TK0773, TK1165, TK2076	9
Fg, O, R2	3	TK0211, TK0773, TK0930, TK1114, TK1509, TK1737, TK1903, TK2072, TK2215	9
Fg, M, R2	3	TK0211, TK0773, TK0930, TK1299, TK1768, TK2089, TK2093, TK2215	8
FN2, Fa, Fg	3	TK0190, TK0211, TK0773, TK1165, TK1415, TK1602, TK1800, TK2093	8
FN2, Fg, M	3	TK0063, TK0190, TK0211, TK0773, TK0930, TK1199, TK1415, TK2093	8
Fa, Fg, P	3	TK0190, TK0207, TK0211, TK0773, TK1165, TK1853, TK2076	7
Fa, M, O	3	TK0190, TK0211, TK0773, TK0916, TK1415, TK1502, TK1803	7
Fg, O, V	3	TK0136, TK0190, TK0773, TK0944, TK1165, TK1859, TK1903	7
O, P, V	3	TK0136, TK0190, TK0483, TK0773, TK0976, TK1009, TK1165	7
Fg, I, V	3	TK0039, TK0040, TK0136, TK0190, TK0665, TK0944	6
P, R1, R2	3	TK0211, TK0432, TK0773, TK0826, TK0844, TK1621	6
P, R2, V	3	TK0155, TK0219, TK0540, TK0773, TK0826, TK1557	6
Fg, GG, M	3	TK0039, TK0930, TK0944, TK1101, TK2093	5
FN1, Fg, R2	3	TK0773, TK0798, TK0930, TK1299, TK2072	5
FN2, M, P	3	TK0190, TK0211, TK0773, TK1292, TK2240	5
FN2, P, R2	3	TK0211, TK0754, TK0773, TK1292, TK1684	5
O, R2, V	3	TK0773, TK1329, TK1394, TK1903, TK2250	5
Fa, Fg, R2	3	TK0211, TK0773, TK0789, TK2093	4
Fa, Fg, V	3	TK0190, TK0773, TK0981, TK1165	4
Fg, GAP, O	3	TK0773, TK1800, TK1804, TK1903	4
Fg, P, R1	3	TK0211, TK0773, TK0826, TK1085	4
I, M, V	3	TK0039, TK0190, TK0944, TK2045	4
Fg, GG, O	3	TK0815, TK0930, TK0944	3
Fg, GG, P	3	TK0038, TK0826, TK0895	3
GAP, O, P	3	TK0544, TK0773, TK1009	3
GAP, P, V	3	TK0110, TK0773, TK1009	3
GG, M, R2	3	TK0930, TK2012, TK2093	3
O, P, R2	3	TK0211, TK0773, TK1736	3
P, R1, V	3	TK0650, TK0773, TK0826	3
Fa, Fg, O, P	4	TK0190, TK0207, TK0211, TK0773, TK1165, TK2076	6
FN2, Fg, M, O	4	TK0063, TK0190, TK0211, TK0773, TK0930, TK1415	6
Fa, Fg, M, O	4	TK0190, TK0211, TK0773, TK0916, TK1415	5
FN2, Fa, M, O	4	TK0190, TK0211, TK0773, TK1415, TK1803	5
Fg, I, O, P	4	TK0136, TK0190, TK0537, TK2076	4
Fg, M, O, R2	4	TK0211, TK0773, TK0930, TK2215	4
Fg, M, R1, R2	4	TK0211, TK0773, TK1299, TK1768	4
FN2, Fa, GAP, O	4	TK0773, TK1603, TK1800	3
FN2, Fg, P, R2	4	TK0211, TK0754, TK0773	3
Fg, GG, P, V	4	TK0038, TK0826	2
GAP, O, P, V	4	TK0773, TK1009	2
M, O, R2, V	4	TK0773, TK1394	2
FN2, GAP, GG, M	4	TK1600	1
GG, M, R1, V	4	TK0042	1
FN2, Fa, Fg, M, O	5	TK0190, TK0211, TK0773, TK1415	4
Fa, Fg, I, O, P	5	TK0190, TK2076	2
Fg, GAP, O, R2, V	5	TK0773, TK1903	2
Fg, GG, I, M, V	5	TK0039, TK0944	2
FN2, Fa, Fg, GAP, O	5	TK0773, TK1800	2
FN1, Fg, I, O, R2	5	TK2072	1
FN1, I, P, R1, R2	5	TK0844	1
FN2, I, M, P, R2	5	TK1292	1
FN2, Fa, Fg, O, P, V	6	TK0190, TK0773, TK1165	3
FN1, Fg, M, R1, R2, V	6	TK0773, TK1299	2
FN2, Fg, I, O, P, V	6	TK0136, TK0190	2
Fg, GG, I, M, O, V	6	TK0944	1
Fg, GG, P, R1, R2, V	6	TK0826	1
FN2, Fa, Fg, GG, M, R2	6	TK2093	1
FN2, Fg, GG, I, R2, V	6	TK0040	1
FN1, FN2, Fg, GG, M, O, R2	7	TK0930	1
FN2, Fa, Fg, M, O, P, R1, R2	8	TK0211, TK0773	2
FN2, Fa, Fg, I, M, O, P, V	8	TK0190	1
FN1, FN2, Fa, Fg, GAP, M, O, P, R1, R2, V	11	TK0773	1
